# Supplementary material for: Application of metagenomic next-generation sequencing in the diagnosis of urinary tract infection in patients undergoing cutaneous ureterostomy
Source: Front Cell Infect Microbiol. 2023 Jan 27;13:991011. doi: 10.3389/fcimb.2023.991011 (PMC9911821; doi:10.3389/fcimb.2023.991011)
Supplement: Supplementary file 3 [file Table_1.xlsx]

## Sheet: Table1
	Table 1 several criteria in our study
		Inclusion criteria
	1)	Patients who were diagnosed as bladder cancer and underwent CU according to the bladder cancer diagnosis and treatment guidelines of the National Comprehensive Cancer Network (NCCN) in 2020
	2)	Patients who gave informed consent to participate in this study
		Exclusion criteria
	1)	Patients who were complicated with infection besides urinary system
	2)	Patients who were on long-term steroids and immunosuppressants
	3)	Patients who received antibiotics treatment within 14 days prior to inclusion
		Elimination criteria
	1)	The urine samples were sequenced by mNGS and suspected of contamination or had too few sequences
		Clinical infection diagnostic criteria
	1)	A positive urine culture (≥105cfu/mL) with documented symptoms (fever, flank pain, changes in urine color, character or smell, etc.)
	2)	A positive urine culture (≥105cfu/mL) that need to receive antibiotic treatment by practitioner discretion
	3)	A negative/unavailable urine culture with documented symptoms consistent with a clinical diagnosis of UTI (including urinalysis suggestive of UTI)

## Sheet: Table2
	Table 2. Characteristics of Subjects
	Patients Characteristics	Uninfected (n=15)	Infected (n=35)	P	Normal Range	Characteristics type
	Gender			-		basic
	Male	12 (80%)	30 (86.0%)
	Female	3 (20%)	5 (14.0%)
	Age (years)	64 (47-80)	67 (57-82)	0.24
	IFN-a , pg/ml	1.43 (0.31-2.5)	1.83 (0.78-3.18)	0.031*	0-8.5	inflammatory factors
	IL-1β , pg/ml	1.77 (0-23.25)	8.97 (0-73.67)	0.023*	0-12.4
	IL-6 , pg/ml	4.00 (0.1-9.1)	8.30 (0.25-30.95)	0.018*	0-5.4
	IFN-γ , pg/ml	6.10 (2.18-11.91)	6.50 (0.44-21.08)	0.92	0-23.1
	IL-10 , pg/ml	0.83 (0.56-1.27)	0.91 (0.3-4.23)	0.7	0-12.9
	IL-12P70 , pg/ml	0.21 (0-2.1)	0.06 (0-0.62)	0.55	0-3.4
	IL-17 , pg/ml	1.57 (0.77-5.53)	2.08 (0.92-14.62)	0.12	0-21.4
	IL-2 , pg/ml	0.61 (0-0.62)	0.77 (0-2.99)	0.48	0-7.5
	IL-4 , pg/ml	0.64 (0.45-1.54)	0.63 (0-1.34)	0.14	0-8.56
	IL-5 , pg/ml	1.98 (0.21-6.91)	2.14 (0-4.96)	0.38	0-3.1
	IL-8 , pg/ml	8.72 (2.55-35.41)	9.31 (0-80.96)	0.32	0-20.6
	TNF-a , pg/ml	1.25 (0.04-4.35)	1.48 (0-7.36)	0.91	0-16.5
	Nitrite (NIT)	0 (0)	0.21 (0-1)	0.1	Negative(-)	urine test
	Leukocyte esterase (WBC)	0.86 (0.5-2)	2.54 (1-4)	0.000*	Negative(-)
	Bacteria count (U_BACT) , number/μl	179.82（0-881.8）	2613.64 (26.6-22218.4)	0.000*	0-32.8
	Red blood cell count (RBC) , number/μl	631.79（4.3-4729.7）	898.67 (0.1-9840.5)	0.75	0.2-13.8
	White blood cell count (WBC), number/μl	191.99（14.3-385.5）	2823.35 (7.5-36212.4)	0.000*	0-7.1
	Data are presented as n(%) or means (range)
	Bold and underlined number means P<0.05,Wilcoxon test

## Sheet: Table S1
	Supplementary Table S1 clinical characteristics of patients included in this study
	Sample	Group	Gender	Age	Chronic Underlying Diseases	Chronic Underlying Diseases Type	Urine Culture	Skin swab culture	Ureteral stent culture
	S9BR2	Uninfected	Male	47	0	-	-	Enterococcus faecalis	Moraxella catarrhalis
	S7AR2	Infected	Male	57	0	-	Providencia stuartii Enterococcus faecalis Morganella morganii	Escherichia coli Proteus vulgaris	Morganella morganii
	S6BL2	Infected	Female	77	0	-	Klebsiella pneumoniae	-	Morganella morganii Escherichia coli
	S5BL2	Infected	Male	74	0	-	Escherichia coli Serratia marcescens	Staphylococcus epidermidis Escherichia coli Serratia marcescens	Escherichia coli
	S53AR2	Infected	Male	68	0	-	Staphylococcus aureus Pseudomonas aeruginosa	Klebsiella pneumoniae Streptococcus oralis Staphylococcus aureus	Staphylococcus aureus Pseudomonas aeruginosa
	S52AR2	Infected	Male	63	1	Hypertension	Staphylococcus aureus Klebsiella pneumoniae	Enterococcus faecalis Staphylococcus aureus Klebsiella pneumoniae	Staphylococcus aureus Klebsiella pneumoniae
	S51AL2	Infected	Male	72	1	Hypertension	Klebsiella pneumoniae Staphylococcus aureus	Klebsiella pneumoniae Enterococcus faecalis Escherichia coli	Klebsiella pneumoniae
	S4AL2	Infected	Male	76	0	-	Enterococcus faecalis Enterobacter cloacae complex	Enterococcus faecium Staphylococcus haemolyticus Enterobacter cloacae complex	Enterococcus faecalis Enterobacter cloacae complex
	S49BL2	Infected	Male	72	0	-	Proteus vulgaris	Providencia stuartii Staphylococcus aureus Providencia stuartii	Proteus vulgaris
	S48AR2	Infected	Male	69	1	Diabetes/Hypertension/Coronary heart disease/Erosive gastritis	Proteus vulgaris Morganella morganii Neisseria mucosa Streptococcus oralis	Proteus vulgaris Morganella morganii Staphylococcus aureus	Proteus vulgaris Morganella morganii Neisseria mucosa
	S46BR2	Infected	Male	67	0	-	Proteus mirabilis Providencia stuartii Proteus vulgaris	Proteus mirabilis Providencia stuartii Staphylococcus aureus	Proteus mirabilis
	S45AR2	Uninfected	Male	49	0	-	-	Staphylococcus epidermidis Staphylococcus haemolyticus	Staphylococcus epidermidis
	S44AL2	Infected	Male	57	0	-	Klebsiella oxytoca	Klebsiella oxytoca Staphylococcus aureus Streptococcus sanguinis Enterococcus faecalis	Klebsiella oxytoca Staphylococcus aureus
	S43AL2	Infected	Male	68	1	Hypertension	Enterobacter cloacae complex	Enterobacter cloacae complex	-
	S42AR2	Infected	Male	61	0	-	Staphylococcus aureus Proteus mirabilis	-	Staphylococcus aureus Proteus mirabilis
	S41AL2	Infected	Male	78	1	Hypertension	Klebsiella pneumoniae Acinetobacter baumannii	Klebsiella pneumoniae Burkholderia cepacia Streptococcus mitis	Klebsiella pneumoniae Candida tropicalis Candida albicans
	S40AL	Uninfected	Male	63	0	-	Enterococcus faecium Staphylococcus haemolyticus	Enterococcus faecium Staphylococcus haemolyticus	-
	S3ALR2	Uninfected	Male	67	0	-	Enterococcus faecalis Staphylococcus aureus	Enterococcus faecalis Staphylococcus aureus	Enterococcus faecalis Staphylococcus aureus
	S39BR2	Infected	Male	70	0	-	Pseudomonas aeruginosa Neisseria mucosa	-	Pseudomonas aeruginosa Neisseria mucosa
	S38BL2	Infected	Male	65	1	Hypertension	Klebsiella pneumoniae	Klebsiella pneumoniae Enterococcus faecalis	-
	S37AR2	Uninfected	Male	80	1	Diabetes	Escherichia coli Staphylococcus epidermidis	Escherichia coli Staphylococcus epidermidis Enterococcus faecium	Escherichia coli
	S36AR2	Uninfected	Female	67	0	-	Escherichia coli Staphylococcus haemolyticus Enterococcus faecalis	Enterococcus faecalis Escherichia coli Staphylococcus haemolyticus	Escherichia coli
	S35AL2	Uninfected	Male	68	1	Hypertension	-	-	-
	S34AL2	Infected	Male	-	0	-	Klebsiella pneumoniae Streptococcus oralis Staphylococcus aureus	-	-
	S33AR2	Uninfected	Female	69	1	Hypertension	Escherichia coli Enterococcus faecium	Escherichia coli Enterococcus casseliflavus Enterococcus faecium	Escherichia coli
	S32AL2	Uninfected	Male	56	0	-	-	Staphylococcus epidermidis	Enterococcus faecalis
	S31BL2	Infected	Male	68	1	Hypertension	Klebsiella pneumoniae Citrobacter freundii	Enterobacter cloacae complex Staphylococcus epidermidis	Enterobacter cloacae complex Escherichia coli
	S30AL2	Uninfected	Male	77	0	-	Klebsiella pneumoniae Streptococcus oralis	Klebsiella pneumoniae Staphylococcus epidermidis Streptococcus oralis	Staphylococcus epidermidis Streptococcus oralis
	S2AL2	Uninfected	Male	56	0	-	Morganella morganii	Morganella morganii Corynebacterium amycolatum	Morganella morganii Enterococcus faecalis
	S29AR2	Infected	Male	59	1	Hypertension	Escherichia coli Shigella sonnei	Corynebacterium striatum Enterococcus gallinarum	Escherichia coli
	S28AR2	Infected	Male	72	0	-	Providencia stuartii Escherichia coli	-	Providencia stuartii Escherichia coli
	S27AR2	Infected	Male	57	0	-	Klebsiella oxytoca Morganella morganii Neisseria mucosa	-	Proteus vulgaris Klebsiella oxytoca
	S26AR2	Uninfected	Male	78	0	-	Escherichia coli Klebsiella pneumoniae	Enterococcus faecalis Enterococcus avium	Escherichia coli Klebsiella pneumoniae Enterococcus faecalis
	S25BL2	Infected	Female	73	0	-	Proteus mirabilis	-	Enterococcus faecium
	S24AR2	Infected	Male	72	0	-	Proteus mirabilis	Proteus mirabilis	Proteus mirabilis
	S23BL2	Infected	Male	58	0	-	Escherichia coli	Escherichia coli Staphylococcus hominis	Escherichia coli Enterococcus faecalis
	S22BR2	Infected	Female	68	1	Diabetes/Hypertension	Proteus mirabilis	Proteus mirabilis	Proteus mirabilis
	S21AL2	Infected	Male	58	0	-	Providencia rettgeri Alcaligenes faecalis	Providencia stuartii Citrobacter freundii Neisseria macacae	Providencia stuartii
	S20AL2	Infected	Male	61	1	Hypertension	Escherichia coli	Morganella morganii Staphylococcus haemolyticus Klebsiella pneumoniae	Klebsiella pneumoniae Escherichia coli
	S1AR2	Uninfected	Female	57	0	-	Pseudomonas aeruginosa Morganella morganii	Staphylococcus simulans Proteus vulgaris	Providencia stuartii
	S19BR2	Infected	Female	82	1	Hypertension	Proteus mirabilis Morganella morganii	Staphylococcus aureus Proteus mirabilis Morganella morganii	Proteus mirabilis Morganella morganii
	S18AR2	Uninfected	Male	65	1	Diabetes/Hypertension	Providencia rettgeri	Staphylococcus epidermidis Providencia stuartii Oligella ureolytica	Providencia stuartii
	S17BL2	Infected	Male	71	0	-	Candida auris	Candida auris	Candida auris
	S16BR2	Infected	Male	62	0	-	Klebsiella pneumoniae	Proteus mirabilis Morganella morganii	Proteus mirabilis Klebsiella pneumoniae
	S15A2	Uninfected	Male	62	0	-	Serratia marcescens	Staphylococcus epidermidis Serratia marcescens Enterococcus faecalis	Serratia marcescens
	S14BL2	Infected	Male	61	1	Diabetes/Hypertension	Escherichia coli	-	Escherichia coli
	S13AR2	Infected	Male	70	0	-	Klebsiella pneumoniae	Klebsiella pneumoniae Escherichia coli	Klebsiella pneumoniae
	S12BR2	Infected	Male	63	0	-	Morganella morganii	Escherichia coli	Morganella morganii
	S11BL2	Infected	Male	67	1	Hypertension	Enterococcus faecalis Klebsiella pneumoniae	Klebsiella pneumoniae	Enterococcus faecium
	S10BR2	Infected	Female	67	1	Hypertension	Serratia marcescens Proteus penneri	Klebsiella pneumoniae Providencia stuartii	Proteus mirabilis

## Sheet: Table S2
	Supplementary Table S2 Clinical culture result
	Species	Uninfected Skin swab	Infected Skin swab	Uninfected Ureteral stent	Infected Ureteral stent	Uninfected urine	Infected urine	Total	Sum of Uninfected	Sum of Infected	Foldchange of Infected to Unfected
	Escherichia coli	3	6	4	8	4	6	31	11	20	1.81818
	Klebsiella pneumoniae	1	9	1	6	2	10	29	4	25	6.25
	Enterococcus faecalis	5	4	4	2	2	3	20	11	9	0.818182
	Staphylococcus aureus	1	7	1	4	1	5	19	3	16	5.33333
	Proteus mirabilis	0	5	0	7	0	6	18	0	18	Positive Only in Infected group
	Morganella morganii	1	4	1	5	2	5	18	4	14	3.5
	Providencia stuartii	1	5	2	2	0	3	13	3	10	3.33333
	Staphylococcus epidermidis	6	2	2	0	1	0	11	9	2	0.222222
	Proteus vulgaris	1	2	0	3	0	3	9	1	8	8
	Enterococcus faecium	3	1	0	2	2	0	8	5	3	0.6
	Enterobacter cloacae complex	0	3	0	2	0	2	7	0	7	Positive Only in Infected group
	Staphylococcus haemolyticus	3	2	0	0	2	0	7	5	2	0.4
	Serratia marcescens	1	1	1	0	1	2	6	3	3	1
	Streptococcus oralis	1	1	1	0	1	2	6	3	3	1
	Neisseria mucosa	0	0	0	2	0	3	5	0	5	Positive Only in Infected group
	Pseudomonas aeruginosa	0	0	0	2	1	2	5	1	4	4
	Klebsiella oxytoca	0	1	0	2	0	2	5	0	5	Positive Only in Infected group
	Candida auris	0	1	0	1	0	1	3	0	3	Positive Only in Infected group
	Providencia rettgeri	0	0	0	0	1	1	2	1	1	1
	Citrobacter freundii	0	1	0	0	0	1	2	0	2	Positive Only in Infected group
	Pathogens that are positive only in once are not shown
	Red：more frequent in the Infected group

## Sheet: Table S3
	Supplementary Table S3 Data production of samples
	#Sample	RawReads	RawBases	Q20_rate	Q30_rate	GC_content	After_filtering_RawReads	After_filtering_RawBases	After_filtering_Q20_rate	After_filtering_Q30_rate	After_filtering_GC_content	Adapter_ratio(%)	Duplication(%)	LowQuality(%)	Nfilter(%)	TooShort(%)
	S10BR2	37118606	1855930300	0.980838	0.915318	0.437875	37115194	1855759700	0.980885	0.915375	0.437863	0	5.81313	0.01	0	0
	S11BL2	78048992	3902449600	0.983358	0.926745	0.423934	77923014	3896150700	0.983613	0.926995	0.424018	0	2.42523	0.01	0.15	0
	S12BR2	39967601	1998380050	0.982564	0.920123	0.407098	39965905	1998295250	0.982583	0.920146	0.407097	0	2.82772	0	0	0
	S13AR2	76088511	3804425550	0.98658	0.935667	0.435387	76082779	3804138950	0.986619	0.935708	0.435387	0	3.20257	0.01	0	0
	S14BL2	58493249	2924662450	0.981818	0.926026	0.437795	58393305	2919665250	0.982122	0.926338	0.437868	0	2.77193	0.02	0.15	0
	S15A2	42802107	2140105350	0.980157	0.912883	0.421679	42799142	2139957100	0.980192	0.912926	0.421673	0	2.08288	0.01	0	0
	S16BR2	72558102	3627905100	0.980843	0.911272	0.426722	72554512	3627725600	0.980867	0.9113	0.426723	0	8.32814	0	0	0
	S17BL2	52379891	2618994550	0.984091	0.930097	0.420771	52373543	2618677150	0.984152	0.930174	0.420759	0	1.68007	0.01	0	0
	S18AR2	22707089	1135354450	0.976072	0.898042	0.421863	22705257	1135262850	0.976112	0.898091	0.421856	0	1.80835	0.01	0	0
	S19BR2	64210418	3210520900	0.983484	0.926795	0.419459	64208144	3210407200	0.983501	0.926816	0.419458	0	1.85369	0	0	0
	S1AR2	84098160	4204908000	0.984086	0.924733	0.417216	83979320	4198966000	0.984255	0.924876	0.41729	0	1.76899	0	0.14	0
	S20AL2	23857506	1192875300	0.972357	0.886845	0.417022	23854622	1192731100	0.972417	0.886917	0.417012	0	1.01537	0.01	0	0
	S21AL2	33705144	1685257200	0.980789	0.915809	0.420076	33702509	1685125450	0.980827	0.915855	0.420071	0	2.58601	0.01	0	0
	S22BR2	54750012	2737500600	0.982887	0.919059	0.419149	54746519	2737325950	0.982919	0.919094	0.419148	0	2.29869	0.01	0	0
	S23BL2	43653878	2182693900	0.981215	0.91702	0.430559	43585896	2179294800	0.981451	0.917246	0.430644	0	1.52911	0.01	0.15	0
	S24AR2	66260919	3313045950	0.98221	0.916727	0.434547	66258683	3312934150	0.982226	0.916746	0.434548	0	2.78036	0	0	0
	S25BL2	50822701	2541135050	0.980728	0.92037	0.424566	50817969	2540898450	0.980772	0.920424	0.424563	0	2.42578	0.01	0	0
	S26AR2	55429445	2771472250	0.984104	0.921212	0.412636	55428105	2771405250	0.984115	0.921225	0.412636	0	2.90627	0	0	0
	S27AR2	28724666	1436233300	0.976417	0.906138	0.408514	28721375	1436068750	0.976472	0.906205	0.408508	0	1.4578	0.01	0	0
	S28AR2	59138007	2956900350	0.983781	0.921288	0.440515	56300337	2815016850	0.98359	0.920472	0.435532	4.8	11.9679	0	0	4.8
	S29AR2	24021202	1201060100	0.97701	0.906801	0.407223	24018822	1200941100	0.977057	0.906858	0.407217	0	1.44424	0.01	0	0
	S2AL2	34135057	1706752850	0.979698	0.91324	0.415688	34131568	1706578400	0.979751	0.913306	0.415682	0	2.63873	0.01	0	0
	S30AL2	37613592	1880679600	0.980809	0.913783	0.419225	37611586	1880579300	0.980834	0.913814	0.419221	0	1.51219	0	0	0
	S31BL2	63496407	3174820350	0.985778	0.933944	0.424009	63492706	3174635300	0.985806	0.933979	0.424004	0	2.01376	0	0	0
	S32AL2	40242641	2012132050	0.979699	0.911749	0.425789	40239013	2011950650	0.979744	0.911805	0.42578	0	2.83454	0.01	0	0
	S33AR2	49051357	2452567850	0.983091	0.926912	0.419065	49044375	2452218750	0.983165	0.927004	0.41905	0	3.20301	0.01	0	0
	S34AL2	62760045	3138002250	0.982994	0.922416	0.416895	62757391	3137869550	0.983013	0.922439	0.416892	0	1.85255	0	0	0
	S35AL2	36716897	1835844850	0.978112	0.902664	0.418818	36541663	1827083150	0.978314	0.903164	0.41987	0.47	1.74011	0.01	0	0.47
	S36AR2	32768029	1638401450	0.98466	0.928054	0.416789	32766698	1638334900	0.984678	0.928076	0.416786	0	1.44081	0	0	0
	S37AR2	45066701	2253335050	0.982768	0.922189	0.428182	45063882	2253194100	0.982799	0.922227	0.428177	0	2.61951	0.01	0	0
	S38BL2	82856417	4142820850	0.982408	0.916167	0.419642	82852854	4142642700	0.982429	0.916191	0.419644	0	2.40651	0	0	0
	S39BR2	82232447	4111622350	0.983	0.918999	0.418251	82229417	4111470850	0.983017	0.91902	0.418252	0	2.43161	0	0	0
	S3ALR2	65152711	3257635550	0.983289	0.921333	0.414403	65059893	3252994650	0.983461	0.921477	0.414477	0	2.16905	0	0.14	0
	S40AL	64124035	3206201750	0.983327	0.923589	0.438697	64122264	3206113200	0.98334	0.923605	0.438698	0	15.5188	0	0	0
	S41AL2	40052886	2002644300	0.980257	0.908715	0.428138	40051491	2002574550	0.980275	0.908736	0.428138	0	3.46676	0	0	0
	S42AR2	32459328	1622966400	0.977466	0.898756	0.437483	32457387	1622869350	0.977498	0.898794	0.437483	0	3.06326	0.01	0	0
	S43AL2	36186528	1809326400	0.978607	0.902905	0.441862	36184676	1809233800	0.978634	0.902936	0.441862	0	7.07343	0	0	0
	S44AL2	52107255	2605362750	0.983747	0.924985	0.422541	52105040	2605252000	0.983767	0.925009	0.422538	0	1.7697	0	0	0
	S45AR2	22622076	1131103800	0.969659	0.879496	0.417413	22620145	1131007250	0.969701	0.879548	0.417411	0	1.58405	0.01	0	0
	S46BR2	30402390	1520119500	0.982856	0.920765	0.420898	30401221	1520061050	0.982874	0.920788	0.420895	0	1.84065	0	0	0
	S48AR2	38820542	1941027100	0.983097	0.924675	0.421375	38817553	1940877650	0.983136	0.924723	0.421367	0	1.70385	0.01	0	0
	S49BL2	38667875	1933393750	0.987525	0.939942	0.431256	38666835	1933341750	0.987537	0.939958	0.431254	0	2.58062	0	0	0
	S4AL2	62812245	3140612250	0.984778	0.927527	0.420641	62722436	3136121800	0.984948	0.92767	0.420715	0	1.87173	0	0.14	0
	S51AL2	68493077	3424653850	0.977166	0.89748	0.419491	68489901	3424495050	0.977189	0.897506	0.419492	0	2.24584	0	0	0
	S52AR2	55119952	2755997600	0.979824	0.913373	0.422549	55114717	2755735850	0.979871	0.91343	0.422538	0	3.95897	0.01	0	0
	S53AR2	39050926	1952546300	0.977858	0.904139	0.44854	39046582	1952329100	0.977916	0.904208	0.448526	0	4.613	0.01	0	0
	S5BL2	78099112	3904955600	0.98418	0.93014	0.43985	77972585	3898629250	0.984435	0.930391	0.439937	0	3.50532	0.01	0.15	0
	S6BL2	56645033	2832251650	0.986525	0.937801	0.422414	56641951	2832097550	0.98655	0.937831	0.42241	0	3.09491	0	0	0
	S7AR2	56135826	2806791300	0.986516	0.933087	0.468966	51962670	2598133500	0.986081	0.931122	0.46171	7.43	14.987	0	0	7.43
	S9BR2	36996370	1849818500	0.978687	0.910714	0.395436	36818526	1840926300	0.978837	0.911037	0.396221	0.46	3.59033	0.02	0	0.46
	NC1	18854289	942714450	0.976556	0.898735	0.413384	18852028	942601400	0.976614	0.898805	0.413374	0	1.78454	0.01	0	0
	NC2	25963270	1298163500	0.977698	0.909826	0.434969	25773406	1288670300	0.978128	0.911016	0.437388	0.72	1.78439	0.01	0	0.72
	NC3	30760852	1538042600	0.971319	0.881929	0.411685	30758765	1537938250	0.971353	0.88197	0.411682	0	1.19012	0.01	0	0
	NC4	42041344	2102067200	0.981522	0.917346	0.423709	42038683	2101934150	0.981554	0.917384	0.423704	0	2.61669	0.01	0	0
	NC5	38917575	1945878750	0.976444	0.900392	0.428612	38913225	1945661250	0.976501	0.900461	0.428602	0	2.01796	0.01	0	0
	NC6	41077279	2053863950	0.978142	0.906871	0.423495	41073148	2053657400	0.978191	0.906931	0.423484	0	1.41997	0.01	0	0
	NC7	40951567	2047578350	0.976371	0.901379	0.421069	40704889	2035244450	0.97668	0.901808	0.421998	0.45	1.70946	0.01	0.15	0.45
	NC8	12364746	618237300	0.976165	0.894452	0.432625	12348126	617406300	0.976334	0.894588	0.432695	0	0.902861	0.01	0.13	0
	NC9	15459989	772999450	0.980989	0.90768	0.427713	15459587	772979350	0.981	0.907693	0.427714	0	1.41239	0	0	0
	NC10	12690875	634543750	0.972381	0.883487	0.423045	12688831	634441550	0.972469	0.883588	0.423044	0	1.89419	0.02	0	0
	NC11	27896167	1394808350	0.981292	0.911856	0.420015	27895047	1394752350	0.981312	0.911878	0.420016	0	1.396	0	0	0
	NC12	14952486	747624300	0.970536	0.884007	0.417049	14945928	747296400	0.970769	0.884269	0.417044	0	1.38773	0.04	0	0
	NC13	13938242	696912100	0.974779	0.890094	0.425043	13937706	696885300	0.974798	0.890116	0.425044	0	1.62189	0	0	0
	Total RawReads	2845592644
	Total Rawbases	142279632200
	Mean RawReads	4.51681e+07
	STD RawReads	1.90017e+07

## Sheet: Table S4 
	TableS4 The mNGS performance comparing with clinical culture.
	Microorganisms	True Positive	True Negative	False Positive	True Negative	Sensitivity	Specificity	Accuracy
	Candida auris	0	1	0	49	0	1	0.98
	Staphylococcus epidermidis	0	1	3	46	0	0.938776	0.92
	Staphylococcus haemolyticus	2	0	4	44	1	0.916667	0.92
	Staphylococcus aureus	5	1	4	40	0.833333	0.909091	0.9
	Alcaligenes faecalis	1	0	6	43	1	0.877551	0.88
	Enterobacter cloacae complex	2	0	8	40	1	0.833333	0.84
	Neisseria mucosa	3	0	8	39	1	0.829787	0.84
	Acinetobacter baumannii	0	1	8	41	0	0.836735	0.82
	Morganella morganii	7	0	9	34	1	0.790698	0.82
	Providencia stuartii	3	0	9	38	1	0.808511	0.82
	Proteus mirabilis	5	1	9	35	0.833333	0.795455	0.8
	Streptococcus oralis	3	0	10	37	1	0.787234	0.8
	Enterococcus faecium	2	0	11	37	1	0.770833	0.78
	Escherichia coli	10	0	11	29	1	0.725	0.78
	Proteus vulgaris	3	0	12	35	1	0.744681	0.76
	Serratia marcescens	3	0	12	35	1	0.744681	0.76
	Klebsiella pneumoniae	10	2	11	27	0.833333	0.710526	0.74
	Citrobacter freundii	1	0	14	35	1	0.714286	0.72
	Proteus penneri	1	0	14	35	1	0.714286	0.72
	Pseudomonas aeruginosa	3	0	17	30	1	0.638298	0.66
	Providencia rettgeri	2	0	18	30	1	0.625	0.64
	Klebsiella oxytoca	2	0	19	29	1	0.604167	0.62
	Shigella sonnei	1	0	20	29	1	0.591837	0.6
	Enterococcus faecalis	5	0	28	17	1	0.377778	0.44
	Total	74	7	265	854	0.91358	0.763181	0.773333

## Sheet: Table S5
	Supplementary Table S5 mNGS results of clinical key pathogens in this study
	Microorganisms	sample	group	clinical culture （1=positive，0=negative）	species abundance	species abundance in Negative Control of the same batch	Fold change	Final results based on foldchange > 10 （1=positive，0=negative）		False-positive species	Number of False-positive samples
	Acinetobacter baumannii	S10BR2	Infected	0	0	0	/	0		Enterococcus faecalis	28
	Acinetobacter baumannii	S11BL2	Infected	0	0	23.093	0	0		Shigella sonnei	20
	Acinetobacter baumannii	S12BR2	Infected	0	0	0	/	0		Klebsiella oxytoca	19
	Acinetobacter baumannii	S13AR2	Infected	0	0	0	/	0		Providencia rettgeri	18
	Acinetobacter baumannii	S14BL2	Infected	0	176.048	23.093	7.6234	0		Pseudomonas aeruginosa	17
	Acinetobacter baumannii	S15A2	Uninfected	0	0	0	/	0		Citrobacter freundii	14
	Acinetobacter baumannii	S16BR2	Infected	0	51.5474	37.9996	1.35653	0		Proteus penneri	14
	Acinetobacter baumannii	S17BL2	Infected	0	0	0	/	0		Proteus vulgaris	12
	Acinetobacter baumannii	S18AR2	Uninfected	0	0	0	/	0		Serratia marcescens	12
	Acinetobacter baumannii	S19BR2	Infected	0	0	0	/	0		Enterococcus faecium	11
	Acinetobacter baumannii	S1AR2	Uninfected	0	8.57354	0	9999	1		Escherichia coli	11
	Acinetobacter baumannii	S20AL2	Infected	0	0	0	/	0		Klebsiella pneumoniae	11
	Acinetobacter baumannii	S21AL2	Infected	0	0	0	/	0		Streptococcus oralis	10
	Acinetobacter baumannii	S22BR2	Infected	0	0	0	/	0		Morganella morganii	9
	Acinetobacter baumannii	S23BL2	Infected	0	0	23.093	0	0		Proteus mirabilis	9
	Acinetobacter baumannii	S24AR2	Infected	0	0	0	/	0		Providencia stuartii	9
	Acinetobacter baumannii	S25BL2	Infected	0	0	0	/	0		Acinetobacter baumannii	8
	Acinetobacter baumannii	S26AR2	Uninfected	0	0	0	/	0		Enterobacter cloacae complex	8
	Acinetobacter baumannii	S27AR2	Infected	0	318.926	0	9999	1		Neisseria mucosa	8
	Acinetobacter baumannii	S28AR2	Infected	0	24.5114	0	9999	1		Alcaligenes faecalis	6
	Acinetobacter baumannii	S29AR2	Infected	0	0	0	/	0		Staphylococcus aureus	4
	Acinetobacter baumannii	S2AL2	Uninfected	0	90.825	0	9999	1		Staphylococcus haemolyticus	4
	Acinetobacter baumannii	S30AL2	Uninfected	0	0	0	/	0		Staphylococcus epidermidis	3
	Acinetobacter baumannii	S31BL2	Infected	0	0	0	/	0
	Acinetobacter baumannii	S32AL2	Uninfected	0	0	0	/	0
	Acinetobacter baumannii	S33AR2	Uninfected	0	0	0	/	0		False-negative species	Number of False-negative samples
	Acinetobacter baumannii	S34AL2	Infected	0	0	0	/	0		Klebsiella pneumoniae	2
	Acinetobacter baumannii	S35AL2	Uninfected	0	0	0	/	0		Acinetobacter baumannii	1
	Acinetobacter baumannii	S36AR2	Uninfected	0	0	0	/	0		Candida auris	1
	Acinetobacter baumannii	S37AR2	Uninfected	0	0	0	/	0		Proteus mirabilis	1
	Acinetobacter baumannii	S38BL2	Infected	0	247.668	37.9996	6.51765	0		Staphylococcus aureus	1
	Acinetobacter baumannii	S39BR2	Infected	0	36.7265	37.9996	0.966498	0		Staphylococcus epidermidis	1
	Acinetobacter baumannii	S3ALR2	Uninfected	0	8.91486	0	9999	1
	Acinetobacter baumannii	S40AL	Uninfected	0	11.2285	0	9999	1
	Acinetobacter baumannii	S41AL2	Infected	1	0	0	/	0
	Acinetobacter baumannii	S42AR2	Infected	0	0	0	/	0
	Acinetobacter baumannii	S43AL2	Infected	0	0	0	/	0
	Acinetobacter baumannii	S44AL2	Infected	0	135.112	0	9999	1
	Acinetobacter baumannii	S45AR2	Uninfected	0	0	0	/	0
	Acinetobacter baumannii	S46BR2	Infected	0	0	0	/	0
	Acinetobacter baumannii	S48AR2	Infected	0	0	0	/	0
	Acinetobacter baumannii	S49BL2	Infected	0	0	0	/	0
	Acinetobacter baumannii	S4AL2	Infected	0	0	0	/	0
	Acinetobacter baumannii	S51AL2	Infected	0	32.1215	37.9996	0.845313	0
	Acinetobacter baumannii	S52AR2	Infected	0	0	0	/	0
	Acinetobacter baumannii	S53AR2	Infected	0	0	0	/	0
	Acinetobacter baumannii	S5BL2	Infected	0	2141.27	23.093	92.7234	1
	Acinetobacter baumannii	S6BL2	Infected	0	0	0	/	0
	Acinetobacter baumannii	S7AR2	Infected	0	0	0	/	0
	Acinetobacter baumannii	S9BR2	Uninfected	0	0	0	/	0
	Alcaligenes faecalis	S10BR2	Infected	0	11.3161	0	9999	1
	Alcaligenes faecalis	S11BL2	Infected	0	0	0	/	0
	Alcaligenes faecalis	S12BR2	Infected	0	0	0	/	0
	Alcaligenes faecalis	S13AR2	Infected	0	0	0	/	0
	Alcaligenes faecalis	S14BL2	Infected	0	0	0	/	0
	Alcaligenes faecalis	S15A2	Uninfected	0	0	0	/	0
	Alcaligenes faecalis	S16BR2	Infected	0	0	0	/	0
	Alcaligenes faecalis	S17BL2	Infected	0	0	0	/	0
	Alcaligenes faecalis	S18AR2	Uninfected	0	0	0	/	0
	Alcaligenes faecalis	S19BR2	Infected	0	0	0	/	0
	Alcaligenes faecalis	S1AR2	Uninfected	0	0	0	/	0
	Alcaligenes faecalis	S20AL2	Infected	0	154.268	0	9999	1
	Alcaligenes faecalis	S21AL2	Infected	1	3457.31	0	9999	1
	Alcaligenes faecalis	S22BR2	Infected	0	0	0	/	0
	Alcaligenes faecalis	S23BL2	Infected	0	0	0	/	0
	Alcaligenes faecalis	S24AR2	Infected	0	0	0	/	0
	Alcaligenes faecalis	S25BL2	Infected	0	0	0	/	0
	Alcaligenes faecalis	S26AR2	Uninfected	0	0	0	/	0
	Alcaligenes faecalis	S27AR2	Infected	0	146.929	0	9999	1
	Alcaligenes faecalis	S28AR2	Infected	0	0	0	/	0
	Alcaligenes faecalis	S29AR2	Infected	0	0	0	/	0
	Alcaligenes faecalis	S2AL2	Uninfected	0	13.4773	0	9999	1
	Alcaligenes faecalis	S30AL2	Uninfected	0	0	0	/	0
	Alcaligenes faecalis	S31BL2	Infected	0	0	0	/	0
	Alcaligenes faecalis	S32AL2	Uninfected	0	0	0	/	0
	Alcaligenes faecalis	S33AR2	Uninfected	0	0	0	/	0
	Alcaligenes faecalis	S34AL2	Infected	0	0	0	/	0
	Alcaligenes faecalis	S35AL2	Uninfected	0	0	0	/	0
	Alcaligenes faecalis	S36AR2	Uninfected	0	0	0	/	0
	Alcaligenes faecalis	S37AR2	Uninfected	0	0	0	/	0
	Alcaligenes faecalis	S38BL2	Infected	0	0	0	/	0
	Alcaligenes faecalis	S39BR2	Infected	0	0	0	/	0
	Alcaligenes faecalis	S3ALR2	Uninfected	0	0	0	/	0
	Alcaligenes faecalis	S40AL	Uninfected	0	0	0	/	0
	Alcaligenes faecalis	S41AL2	Infected	0	0	0	/	0
	Alcaligenes faecalis	S42AR2	Infected	0	0	0	/	0
	Alcaligenes faecalis	S43AL2	Infected	0	0	0	/	0
	Alcaligenes faecalis	S44AL2	Infected	0	0	0	/	0
	Alcaligenes faecalis	S45AR2	Uninfected	0	0	0	/	0
	Alcaligenes faecalis	S46BR2	Infected	0	0	0	/	0
	Alcaligenes faecalis	S48AR2	Infected	0	0	0	/	0
	Alcaligenes faecalis	S49BL2	Infected	0	0	0	/	0
	Alcaligenes faecalis	S4AL2	Infected	0	8352.99	0	9999	1
	Alcaligenes faecalis	S51AL2	Infected	0	3.21215	0	9999	1
	Alcaligenes faecalis	S52AR2	Infected	0	0	0	/	0
	Alcaligenes faecalis	S53AR2	Infected	0	0	0	/	0
	Alcaligenes faecalis	S5BL2	Infected	0	0	0	/	0
	Alcaligenes faecalis	S6BL2	Infected	0	0	0	/	0
	Alcaligenes faecalis	S7AR2	Infected	0	0	0	/	0
	Alcaligenes faecalis	S9BR2	Uninfected	0	0	0	/	0
	Candida auris	S10BR2	Infected	0	0	0	/	0
	Candida auris	S11BL2	Infected	0	0	0	/	0
	Candida auris	S12BR2	Infected	0	0	0	/	0
	Candida auris	S13AR2	Infected	0	0	0	/	0
	Candida auris	S14BL2	Infected	0	0	0	/	0
	Candida auris	S15A2	Uninfected	0	0	0	/	0
	Candida auris	S16BR2	Infected	0	0	0	/	0
	Candida auris	S17BL2	Infected	1	0	0	/	0
	Candida auris	S18AR2	Uninfected	0	0	0	/	0
	Candida auris	S19BR2	Infected	0	0	0	/	0
	Candida auris	S1AR2	Uninfected	0	0	0	/	0
	Candida auris	S20AL2	Infected	0	0	0	/	0
	Candida auris	S21AL2	Infected	0	0	0	/	0
	Candida auris	S22BR2	Infected	0	0	0	/	0
	Candida auris	S23BL2	Infected	0	0	0	/	0
	Candida auris	S24AR2	Infected	0	0	0	/	0
	Candida auris	S25BL2	Infected	0	0	0	/	0
	Candida auris	S26AR2	Uninfected	0	0	0	/	0
	Candida auris	S27AR2	Infected	0	0	0	/	0
	Candida auris	S28AR2	Infected	0	0	0	/	0
	Candida auris	S29AR2	Infected	0	0	0	/	0
	Candida auris	S2AL2	Uninfected	0	0	0	/	0
	Candida auris	S30AL2	Uninfected	0	0	0	/	0
	Candida auris	S31BL2	Infected	0	0	0	/	0
	Candida auris	S32AL2	Uninfected	0	0	0	/	0
	Candida auris	S33AR2	Uninfected	0	0	0	/	0
	Candida auris	S34AL2	Infected	0	0	0	/	0
	Candida auris	S35AL2	Uninfected	0	0	0	/	0
	Candida auris	S36AR2	Uninfected	0	0	0	/	0
	Candida auris	S37AR2	Uninfected	0	0	0	/	0
	Candida auris	S38BL2	Infected	0	0	0	/	0
	Candida auris	S39BR2	Infected	0	0	0	/	0
	Candida auris	S3ALR2	Uninfected	0	0	0	/	0
	Candida auris	S40AL	Uninfected	0	0	0	/	0
	Candida auris	S41AL2	Infected	0	0	0	/	0
	Candida auris	S42AR2	Infected	0	0	0	/	0
	Candida auris	S43AL2	Infected	0	0	0	/	0
	Candida auris	S44AL2	Infected	0	0	0	/	0
	Candida auris	S45AR2	Uninfected	0	0	0	/	0
	Candida auris	S46BR2	Infected	0	0	0	/	0
	Candida auris	S48AR2	Infected	0	0	0	/	0
	Candida auris	S49BL2	Infected	0	0	0	/	0
	Candida auris	S4AL2	Infected	0	0	0	/	0
	Candida auris	S51AL2	Infected	0	0	0	/	0
	Candida auris	S52AR2	Infected	0	0	0	/	0
	Candida auris	S53AR2	Infected	0	0	0	/	0
	Candida auris	S5BL2	Infected	0	0	0	/	0
	Candida auris	S6BL2	Infected	0	0	0	/	0
	Candida auris	S7AR2	Infected	0	0	0	/	0
	Candida auris	S9BR2	Uninfected	0	0	0	/	0
	Citrobacter freundii	S10BR2	Infected	0	75.9797	0	9999	1
	Citrobacter freundii	S11BL2	Infected	0	6.41659	0	9999	1
	Citrobacter freundii	S12BR2	Infected	0	0	0	/	0
	Citrobacter freundii	S13AR2	Infected	0	10.5149	0	9999	1
	Citrobacter freundii	S14BL2	Infected	0	0	0	/	0
	Citrobacter freundii	S15A2	Uninfected	0	0	0	/	0
	Citrobacter freundii	S16BR2	Infected	0	6413.94	0	9999	1
	Citrobacter freundii	S17BL2	Infected	0	0	0	/	0
	Citrobacter freundii	S18AR2	Uninfected	0	0	0	/	0
	Citrobacter freundii	S19BR2	Infected	0	0	0	/	0
	Citrobacter freundii	S1AR2	Uninfected	0	0	0	/	0
	Citrobacter freundii	S20AL2	Infected	0	0	0	/	0
	Citrobacter freundii	S21AL2	Infected	0	727.542	0	9999	1
	Citrobacter freundii	S22BR2	Infected	0	0	0	/	0
	Citrobacter freundii	S23BL2	Infected	0	0	0	/	0
	Citrobacter freundii	S24AR2	Infected	0	0	0	/	0
	Citrobacter freundii	S25BL2	Infected	0	0	0	/	0
	Citrobacter freundii	S26AR2	Uninfected	0	102.836	0	9999	1
	Citrobacter freundii	S27AR2	Infected	0	71.0272	0	9999	1
	Citrobacter freundii	S28AR2	Infected	0	0	0	/	0
	Citrobacter freundii	S29AR2	Infected	0	0	0	/	0
	Citrobacter freundii	S2AL2	Uninfected	0	0	0	/	0
	Citrobacter freundii	S30AL2	Uninfected	0	0	0	/	0
	Citrobacter freundii	S31BL2	Infected	1	28128.6	0	9999	1
	Citrobacter freundii	S32AL2	Uninfected	0	0	0	/	0
	Citrobacter freundii	S33AR2	Uninfected	0	74.6263	0	9999	1
	Citrobacter freundii	S34AL2	Infected	0	0	0	/	0
	Citrobacter freundii	S35AL2	Uninfected	0	0	0	/	0
	Citrobacter freundii	S36AR2	Uninfected	0	0	0	/	0
	Citrobacter freundii	S37AR2	Uninfected	0	0	0	/	0
	Citrobacter freundii	S38BL2	Infected	0	0	0	/	0
	Citrobacter freundii	S39BR2	Infected	0	0	0	/	0
	Citrobacter freundii	S3ALR2	Uninfected	0	0	0	/	0
	Citrobacter freundii	S40AL	Uninfected	0	0	0	/	0
	Citrobacter freundii	S41AL2	Infected	0	166.785	371.981	0.448371	0
	Citrobacter freundii	S42AR2	Infected	0	141.108	371.981	0.379343	0
	Citrobacter freundii	S43AL2	Infected	0	555184	371.981	1492.51	1
	Citrobacter freundii	S44AL2	Infected	0	7.29296	0	9999	1
	Citrobacter freundii	S45AR2	Uninfected	0	0	0	/	0
	Citrobacter freundii	S46BR2	Infected	0	0	0	/	0
	Citrobacter freundii	S48AR2	Infected	0	24.2158	0	9999	1
	Citrobacter freundii	S49BL2	Infected	0	0	0	/	0
	Citrobacter freundii	S4AL2	Infected	0	0	0	/	0
	Citrobacter freundii	S51AL2	Infected	0	19.8569	0	9999	1
	Citrobacter freundii	S52AR2	Infected	0	225.711	0	9999	1
	Citrobacter freundii	S53AR2	Infected	0	0	0	/	0
	Citrobacter freundii	S5BL2	Infected	0	0	0	/	0
	Citrobacter freundii	S6BL2	Infected	0	0	0	/	0
	Citrobacter freundii	S7AR2	Infected	0	57.3489	0	9999	1
	Citrobacter freundii	S9BR2	Uninfected	0	0	0	/	0
	Enterobacter cloacae complex	S10BR2	Infected	0	130.944	0	9999	1
	Enterobacter cloacae complex	S11BL2	Infected	0	0	0	/	0
	Enterobacter cloacae complex	S12BR2	Infected	0	0	0	/	0
	Enterobacter cloacae complex	S13AR2	Infected	0	0	0	/	0
	Enterobacter cloacae complex	S14BL2	Infected	0	0	0	/	0
	Enterobacter cloacae complex	S15A2	Uninfected	0	0	0	/	0
	Enterobacter cloacae complex	S16BR2	Infected	0	0	0	/	0
	Enterobacter cloacae complex	S17BL2	Infected	0	0	0	/	0
	Enterobacter cloacae complex	S18AR2	Uninfected	0	0	0	/	0
	Enterobacter cloacae complex	S19BR2	Infected	0	0	0	/	0
	Enterobacter cloacae complex	S1AR2	Uninfected	0	0	0	/	0
	Enterobacter cloacae complex	S20AL2	Infected	0	0	0	/	0
	Enterobacter cloacae complex	S21AL2	Infected	0	0	0	/	0
	Enterobacter cloacae complex	S22BR2	Infected	0	0	0	/	0
	Enterobacter cloacae complex	S23BL2	Infected	0	0	0	/	0
	Enterobacter cloacae complex	S24AR2	Infected	0	0	0	/	0
	Enterobacter cloacae complex	S25BL2	Infected	0	0	0	/	0
	Enterobacter cloacae complex	S26AR2	Uninfected	0	6.13407	0	9999	1
	Enterobacter cloacae complex	S27AR2	Infected	0	0	0	/	0
	Enterobacter cloacae complex	S28AR2	Infected	0	9.23618	0	9999	1
	Enterobacter cloacae complex	S29AR2	Infected	0	24.1477	0	9999	1
	Enterobacter cloacae complex	S2AL2	Uninfected	0	0	0	/	0
	Enterobacter cloacae complex	S30AL2	Uninfected	0	0	0	/	0
	Enterobacter cloacae complex	S31BL2	Infected	0	54.1795	0	9999	1
	Enterobacter cloacae complex	S32AL2	Uninfected	0	0	0	/	0
	Enterobacter cloacae complex	S33AR2	Uninfected	0	0	0	/	0
	Enterobacter cloacae complex	S34AL2	Infected	0	0	0	/	0
	Enterobacter cloacae complex	S35AL2	Uninfected	0	0	0	/	0
	Enterobacter cloacae complex	S36AR2	Uninfected	0	0	0	/	0
	Enterobacter cloacae complex	S37AR2	Uninfected	0	0	0	/	0
	Enterobacter cloacae complex	S38BL2	Infected	0	0	0	/	0
	Enterobacter cloacae complex	S39BR2	Infected	0	0	0	/	0
	Enterobacter cloacae complex	S3ALR2	Uninfected	0	0	0	/	0
	Enterobacter cloacae complex	S40AL	Uninfected	0	0	0	/	0
	Enterobacter cloacae complex	S41AL2	Infected	0	0	0	/	0
	Enterobacter cloacae complex	S42AR2	Infected	0	0	0	/	0
	Enterobacter cloacae complex	S43AL2	Infected	1	1616.71	0	9999	1
	Enterobacter cloacae complex	S44AL2	Infected	0	0	0	/	0
	Enterobacter cloacae complex	S45AR2	Uninfected	0	0	0	/	0
	Enterobacter cloacae complex	S46BR2	Infected	0	0	0	/	0
	Enterobacter cloacae complex	S48AR2	Infected	0	0	0	/	0
	Enterobacter cloacae complex	S49BL2	Infected	0	0	0	/	0
	Enterobacter cloacae complex	S4AL2	Infected	1	12.4357	0	9999	1
	Enterobacter cloacae complex	S51AL2	Infected	0	39.4219	0	9999	1
	Enterobacter cloacae complex	S52AR2	Infected	0	10.8864	0	9999	1
	Enterobacter cloacae complex	S53AR2	Infected	0	0	0	/	0
	Enterobacter cloacae complex	S5BL2	Infected	0	0	0	/	0
	Enterobacter cloacae complex	S6BL2	Infected	0	0	0	/	0
	Enterobacter cloacae complex	S7AR2	Infected	0	28.8669	0	9999	1
	Enterobacter cloacae complex	S9BR2	Uninfected	0	0	0	/	0
	Enterococcus faecalis	S10BR2	Infected	0	0	0	/	0
	Enterococcus faecalis	S11BL2	Infected	1	7912.42	0	9999	1
	Enterococcus faecalis	S12BR2	Infected	0	42.5363	0	9999	1
	Enterococcus faecalis	S13AR2	Infected	0	7.3604	0	9999	1
	Enterococcus faecalis	S14BL2	Infected	0	0	0	/	0
	Enterococcus faecalis	S15A2	Uninfected	0	232.715	0	9999	1
	Enterococcus faecalis	S16BR2	Infected	0	66.4328	25.811	2.57381	0
	Enterococcus faecalis	S17BL2	Infected	0	0	0	/	0
	Enterococcus faecalis	S18AR2	Uninfected	0	0	0	/	0
	Enterococcus faecalis	S19BR2	Infected	0	1702.9	0	9999	1
	Enterococcus faecalis	S1AR2	Uninfected	0	31.1982	0	9999	1
	Enterococcus faecalis	S20AL2	Infected	0	0	0	/	0
	Enterococcus faecalis	S21AL2	Infected	0	0	0	/	0
	Enterococcus faecalis	S22BR2	Infected	0	0	0	/	0
	Enterococcus faecalis	S23BL2	Infected	0	5.96523	0	9999	1
	Enterococcus faecalis	S24AR2	Infected	0	84.5172	62.0974	1.36104	0
	Enterococcus faecalis	S25BL2	Infected	0	0	0	/	0
	Enterococcus faecalis	S26AR2	Uninfected	0	143.249	62.0974	2.30684	0
	Enterococcus faecalis	S27AR2	Infected	0	1006.22	0	9999	1
	Enterococcus faecalis	S28AR2	Infected	0	155885	62.0974	2510.33	1
	Enterococcus faecalis	S29AR2	Infected	0	1371.42	0	9999	1
	Enterococcus faecalis	S2AL2	Uninfected	0	40.4318	0	9999	1
	Enterococcus faecalis	S30AL2	Uninfected	0	371.694	0	9999	1
	Enterococcus faecalis	S31BL2	Infected	0	0	0	/	0
	Enterococcus faecalis	S32AL2	Uninfected	0	128.731	0	9999	1
	Enterococcus faecalis	S33AR2	Uninfected	0	31.4001	0	9999	1
	Enterococcus faecalis	S34AL2	Infected	0	93.3755	0	9999	1
	Enterococcus faecalis	S35AL2	Uninfected	0	0	0	/	0
	Enterococcus faecalis	S36AR2	Uninfected	1	509.664	0	9999	1
	Enterococcus faecalis	S37AR2	Uninfected	0	0	0	/	0
	Enterococcus faecalis	S38BL2	Infected	0	8746.59	25.811	338.87	1
	Enterococcus faecalis	S39BR2	Infected	0	4.86444	25.811	0.188464	0
	Enterococcus faecalis	S3ALR2	Uninfected	1	300.031	0	9999	1
	Enterococcus faecalis	S40AL	Uninfected	0	644.394	0	9999	1
	Enterococcus faecalis	S41AL2	Infected	0	2690.04	0	9999	1
	Enterococcus faecalis	S42AR2	Infected	0	8454.16	0	9999	1
	Enterococcus faecalis	S43AL2	Infected	0	10.5017	0	9999	1
	Enterococcus faecalis	S44AL2	Infected	0	4.98992	0	9999	1
	Enterococcus faecalis	S45AR2	Uninfected	0	157.382	0	9999	1
	Enterococcus faecalis	S46BR2	Infected	0	28.2883	0	9999	1
	Enterococcus faecalis	S48AR2	Infected	0	28.8529	0	9999	1
	Enterococcus faecalis	S49BL2	Infected	0	0	0	/	0
	Enterococcus faecalis	S4AL2	Infected	1	3474.67	0	9999	1
	Enterococcus faecalis	S51AL2	Infected	0	9198.73	25.811	356.387	1
	Enterococcus faecalis	S52AR2	Infected	0	149.506	0	9999	1
	Enterococcus faecalis	S53AR2	Infected	0	2485.75	0	9999	1
	Enterococcus faecalis	S5BL2	Infected	0	669.723	0	9999	1
	Enterococcus faecalis	S6BL2	Infected	0	93.5702	0	9999	1
	Enterococcus faecalis	S7AR2	Infected	1	38880.2	62.0974	626.117	1
	Enterococcus faecalis	S9BR2	Uninfected	0	0	0	/	0
	Enterococcus faecium	S10BR2	Infected	0	0	0	/	0
	Enterococcus faecium	S11BL2	Infected	0	0	0	/	0
	Enterococcus faecium	S12BR2	Infected	0	0	0	/	0
	Enterococcus faecium	S13AR2	Infected	0	7.88615	0	9999	1
	Enterococcus faecium	S14BL2	Infected	0	9.93265	0	9999	1
	Enterococcus faecium	S15A2	Uninfected	0	0	0	/	0
	Enterococcus faecium	S16BR2	Infected	0	0	0	/	0
	Enterococcus faecium	S17BL2	Infected	0	0	0	/	0
	Enterococcus faecium	S18AR2	Uninfected	0	0	0	/	0
	Enterococcus faecium	S19BR2	Infected	0	0	0	/	0
	Enterococcus faecium	S1AR2	Uninfected	0	0	0	/	0
	Enterococcus faecium	S20AL2	Infected	0	0	0	/	0
	Enterococcus faecium	S21AL2	Infected	0	0	0	/	0
	Enterococcus faecium	S22BR2	Infected	0	0	0	/	0
	Enterococcus faecium	S23BL2	Infected	0	0	0	/	0
	Enterococcus faecium	S24AR2	Infected	0	0	0	/	0
	Enterococcus faecium	S25BL2	Infected	0	0	0	/	0
	Enterococcus faecium	S26AR2	Uninfected	0	0	0	/	0
	Enterococcus faecium	S27AR2	Infected	0	0	0	/	0
	Enterococcus faecium	S28AR2	Infected	0	15.6305	0	9999	1
	Enterococcus faecium	S29AR2	Infected	0	0	0	/	0
	Enterococcus faecium	S2AL2	Uninfected	0	0	0	/	0
	Enterococcus faecium	S30AL2	Uninfected	0	0	0	/	0
	Enterococcus faecium	S31BL2	Infected	0	0	0	/	0
	Enterococcus faecium	S32AL2	Uninfected	0	0	0	/	0
	Enterococcus faecium	S33AR2	Uninfected	1	19.9819	0	9999	1
	Enterococcus faecium	S34AL2	Infected	0	0	0	/	0
	Enterococcus faecium	S35AL2	Uninfected	0	0	0	/	0
	Enterococcus faecium	S36AR2	Uninfected	0	0	0	/	0
	Enterococcus faecium	S37AR2	Uninfected	0	15.9773	0	9999	1
	Enterococcus faecium	S38BL2	Infected	0	29.4498	0	9999	1
	Enterococcus faecium	S39BR2	Infected	0	2.91866	0	9999	1
	Enterococcus faecium	S3ALR2	Uninfected	0	0	0	/	0
	Enterococcus faecium	S40AL	Uninfected	1	2.34927e+06	731.828	3210.14	1
	Enterococcus faecium	S41AL2	Infected	0	26.4659	0	9999	1
	Enterococcus faecium	S42AR2	Infected	0	0	0	/	0
	Enterococcus faecium	S43AL2	Infected	0	0	0	/	0
	Enterococcus faecium	S44AL2	Infected	0	0	0	/	0
	Enterococcus faecium	S45AR2	Uninfected	0	0	0	/	0
	Enterococcus faecium	S46BR2	Infected	0	0	0	/	0
	Enterococcus faecium	S48AR2	Infected	0	6.18277	0	9999	1
	Enterococcus faecium	S49BL2	Infected	0	0	0	/	0
	Enterococcus faecium	S4AL2	Infected	0	278.05	0	9999	1
	Enterococcus faecium	S51AL2	Infected	0	0	0	/	0
	Enterococcus faecium	S52AR2	Infected	0	0	0	/	0
	Enterococcus faecium	S53AR2	Infected	0	6.65871	0	9999	1
	Enterococcus faecium	S5BL2	Infected	0	0	0	/	0
	Enterococcus faecium	S6BL2	Infected	0	12.0052	0	9999	1
	Enterococcus faecium	S7AR2	Infected	0	0	0	/	0
	Enterococcus faecium	S9BR2	Uninfected	0	0	0	/	0
	Escherichia coli	S10BR2	Infected	0	0	0	/	0
	Escherichia coli	S11BL2	Infected	0	60.5726	102.199	0.592693	0
	Escherichia coli	S12BR2	Infected	0	0	0	/	0
	Escherichia coli	S13AR2	Infected	0	46208.1	794.865	58.1332	1
	Escherichia coli	S14BL2	Infected	1	11020.4	102.199	107.833	1
	Escherichia coli	S15A2	Uninfected	0	0	0	/	0
	Escherichia coli	S16BR2	Infected	0	569.778	0	9999	1
	Escherichia coli	S17BL2	Infected	0	0	0	/	0
	Escherichia coli	S18AR2	Uninfected	0	0	0	/	0
	Escherichia coli	S19BR2	Infected	0	3125.15	0	9999	1
	Escherichia coli	S1AR2	Uninfected	0	0	0	/	0
	Escherichia coli	S20AL2	Infected	1	5618.2	0	9999	1
	Escherichia coli	S21AL2	Infected	0	0	0	/	0
	Escherichia coli	S22BR2	Infected	0	0	794.865	0	0
	Escherichia coli	S23BL2	Infected	1	88828.3	102.199	869.169	1
	Escherichia coli	S24AR2	Infected	0	107.156	231.572	0.462733	0
	Escherichia coli	S25BL2	Infected	0	0	0	/	0
	Escherichia coli	S26AR2	Uninfected	1	226764	231.572	979.238	1
	Escherichia coli	S27AR2	Infected	0	0	0	/	0
	Escherichia coli	S28AR2	Infected	1	7523.93	231.572	32.4908	1
	Escherichia coli	S29AR2	Infected	1	72475.7	0	9999	1
	Escherichia coli	S2AL2	Uninfected	0	1228.77	0	9999	1
	Escherichia coli	S30AL2	Uninfected	0	0	0	/	0
	Escherichia coli	S31BL2	Infected	0	4237.34	0	9999	1
	Escherichia coli	S32AL2	Uninfected	0	0	0	/	0
	Escherichia coli	S33AR2	Uninfected	1	319822	0	9999	1
	Escherichia coli	S34AL2	Infected	0	0	0	/	0
	Escherichia coli	S35AL2	Uninfected	0	68.4151	794.865	0.0860713	0
	Escherichia coli	S36AR2	Uninfected	1	4373.34	0	9999	1
	Escherichia coli	S37AR2	Uninfected	1	23969.1	0	9999	1
	Escherichia coli	S38BL2	Infected	0	483.266	0	9999	1
	Escherichia coli	S39BR2	Infected	0	0	0	/	0
	Escherichia coli	S3ALR2	Uninfected	0	0	0	/	0
	Escherichia coli	S40AL	Uninfected	0	0	0	/	0
	Escherichia coli	S41AL2	Infected	0	1006.7	0	9999	1
	Escherichia coli	S42AR2	Infected	0	0	0	/	0
	Escherichia coli	S43AL2	Infected	0	10973.2	0	9999	1
	Escherichia coli	S44AL2	Infected	0	0	0	/	0
	Escherichia coli	S45AR2	Uninfected	0	0	0	/	0
	Escherichia coli	S46BR2	Infected	0	0	0	/	0
	Escherichia coli	S48AR2	Infected	0	140.658	0	9999	1
	Escherichia coli	S49BL2	Infected	0	0	0	/	0
	Escherichia coli	S4AL2	Infected	0	0	0	/	0
	Escherichia coli	S51AL2	Infected	0	73.2955	0	9999	1
	Escherichia coli	S52AR2	Infected	0	97.6146	0	9999	1
	Escherichia coli	S53AR2	Infected	0	0	0	/	0
	Escherichia coli	S5BL2	Infected	1	17129.4	102.199	167.608	1
	Escherichia coli	S6BL2	Infected	0	0	0	/	0
	Escherichia coli	S7AR2	Infected	0	1021.89	231.572	4.41284	0
	Escherichia coli	S9BR2	Uninfected	0	0	0	/	0
	Klebsiella oxytoca	S10BR2	Infected	0	79.2128	0	9999	1
	Klebsiella oxytoca	S11BL2	Infected	0	90.8589	0	9999	1
	Klebsiella oxytoca	S12BR2	Infected	0	0	0	/	0
	Klebsiella oxytoca	S13AR2	Infected	0	292.313	0	9999	1
	Klebsiella oxytoca	S14BL2	Infected	0	8.90513	0	9999	1
	Klebsiella oxytoca	S15A2	Uninfected	0	0	0	/	0
	Klebsiella oxytoca	S16BR2	Infected	0	172.56	0	9999	1
	Klebsiella oxytoca	S17BL2	Infected	0	0	0	/	0
	Klebsiella oxytoca	S18AR2	Uninfected	0	0	0	/	0
	Klebsiella oxytoca	S19BR2	Infected	0	0	0	/	0
	Klebsiella oxytoca	S1AR2	Uninfected	0	0	0	/	0
	Klebsiella oxytoca	S20AL2	Infected	0	0	0	/	0
	Klebsiella oxytoca	S21AL2	Infected	0	0	0	/	0
	Klebsiella oxytoca	S22BR2	Infected	0	40.9158	0	9999	1
	Klebsiella oxytoca	S23BL2	Infected	0	40.38	0	9999	1
	Klebsiella oxytoca	S24AR2	Infected	0	0	0	/	0
	Klebsiella oxytoca	S25BL2	Infected	0	0	0	/	0
	Klebsiella oxytoca	S26AR2	Uninfected	0	722.738	0	9999	1
	Klebsiella oxytoca	S27AR2	Infected	1	8175.1	0	9999	1
	Klebsiella oxytoca	S28AR2	Infected	0	0	0	/	0
	Klebsiella oxytoca	S29AR2	Infected	0	80.77	0	9999	1
	Klebsiella oxytoca	S2AL2	Uninfected	0	19.9229	0	9999	1
	Klebsiella oxytoca	S30AL2	Uninfected	0	0	0	/	0
	Klebsiella oxytoca	S31BL2	Infected	0	429.341	0	9999	1
	Klebsiella oxytoca	S32AL2	Uninfected	0	0	0	/	0
	Klebsiella oxytoca	S33AR2	Uninfected	0	52.1976	0	9999	1
	Klebsiella oxytoca	S34AL2	Infected	0	0	0	/	0
	Klebsiella oxytoca	S35AL2	Uninfected	0	0	0	/	0
	Klebsiella oxytoca	S36AR2	Uninfected	0	0	0	/	0
	Klebsiella oxytoca	S37AR2	Uninfected	0	0	0	/	0
	Klebsiella oxytoca	S38BL2	Infected	0	101.385	0	9999	1
	Klebsiella oxytoca	S39BR2	Infected	0	0	0	/	0
	Klebsiella oxytoca	S3ALR2	Uninfected	0	0	0	/	0
	Klebsiella oxytoca	S40AL	Uninfected	0	0	0	/	0
	Klebsiella oxytoca	S41AL2	Infected	0	1075.62	0	9999	1
	Klebsiella oxytoca	S42AR2	Infected	0	0	0	/	0
	Klebsiella oxytoca	S43AL2	Infected	0	602.465	0	9999	1
	Klebsiella oxytoca	S44AL2	Infected	1	447.174	0	9999	1
	Klebsiella oxytoca	S45AR2	Uninfected	0	0	0	/	0
	Klebsiella oxytoca	S46BR2	Infected	0	0	0	/	0
	Klebsiella oxytoca	S48AR2	Infected	0	0	0	/	0
	Klebsiella oxytoca	S49BL2	Infected	0	0	0	/	0
	Klebsiella oxytoca	S4AL2	Infected	0	0	0	/	0
	Klebsiella oxytoca	S51AL2	Infected	0	1278.44	0	9999	1
	Klebsiella oxytoca	S52AR2	Infected	0	1503.77	0	9999	1
	Klebsiella oxytoca	S53AR2	Infected	0	0	0	/	0
	Klebsiella oxytoca	S5BL2	Infected	0	0	0	/	0
	Klebsiella oxytoca	S6BL2	Infected	0	27.5414	0	9999	1
	Klebsiella oxytoca	S7AR2	Infected	0	971.082	0	9999	1
	Klebsiella oxytoca	S9BR2	Uninfected	0	0	0	/	0
	Klebsiella pneumoniae	S10BR2	Infected	0	347.028	0	9999	1
	Klebsiella pneumoniae	S11BL2	Infected	1	111050	13.2662	8370.89	1
	Klebsiella pneumoniae	S12BR2	Infected	0	0	0	/	0
	Klebsiella pneumoniae	S13AR2	Infected	1	270241	758.735	356.173	1
	Klebsiella pneumoniae	S14BL2	Infected	0	387.031	13.2662	29.1741	1
	Klebsiella pneumoniae	S15A2	Uninfected	0	0	0	/	0
	Klebsiella pneumoniae	S16BR2	Infected	1	98398.3	175.658	560.168	1
	Klebsiella pneumoniae	S17BL2	Infected	0	43.5334	44.7981	0.971769	0
	Klebsiella pneumoniae	S18AR2	Uninfected	0	0	0	/	0
	Klebsiella pneumoniae	S19BR2	Infected	0	22.4271	0	9999	1
	Klebsiella pneumoniae	S1AR2	Uninfected	0	0	0	/	0
	Klebsiella pneumoniae	S20AL2	Infected	0	32.6981	44.7981	0.729898	0
	Klebsiella pneumoniae	S21AL2	Infected	0	0	0	/	0
	Klebsiella pneumoniae	S22BR2	Infected	0	236.362	758.735	0.311521	0
	Klebsiella pneumoniae	S23BL2	Infected	0	0	13.2662	0	0
	Klebsiella pneumoniae	S24AR2	Infected	0	141.868	111.258	1.27513	0
	Klebsiella pneumoniae	S25BL2	Infected	0	23.2201	79.9273	0.290515	0
	Klebsiella pneumoniae	S26AR2	Uninfected	1	128464	111.258	1154.66	1
	Klebsiella pneumoniae	S27AR2	Infected	0	1146.18	79.9273	14.3403	1
	Klebsiella pneumoniae	S28AR2	Infected	0	55.4171	111.258	0.498096	0
	Klebsiella pneumoniae	S29AR2	Infected	0	602.861	79.9273	7.54261	0
	Klebsiella pneumoniae	S2AL2	Uninfected	0	0	0	/	0
	Klebsiella pneumoniae	S30AL2	Uninfected	1	56.3656	44.7981	1.25821	0
	Klebsiella pneumoniae	S31BL2	Infected	1	228849	44.7981	5108.46	1
	Klebsiella pneumoniae	S32AL2	Uninfected	0	34.2951	0	9999	1
	Klebsiella pneumoniae	S33AR2	Uninfected	0	1711.92	0	9999	1
	Klebsiella pneumoniae	S34AL2	Infected	1	49.3966	44.7981	1.10265	0
	Klebsiella pneumoniae	S35AL2	Uninfected	0	175.143	758.735	0.230835	0
	Klebsiella pneumoniae	S36AR2	Uninfected	0	27.4669	44.7981	0.613126	0
	Klebsiella pneumoniae	S37AR2	Uninfected	0	0	0	/	0
	Klebsiella pneumoniae	S38BL2	Infected	1	12191.5	175.658	69.4045	1
	Klebsiella pneumoniae	S39BR2	Infected	0	149.095	175.658	0.848778	0
	Klebsiella pneumoniae	S3ALR2	Uninfected	0	0	0	/	0
	Klebsiella pneumoniae	S40AL	Uninfected	0	28.6952	0	9999	1
	Klebsiella pneumoniae	S41AL2	Infected	1	63081.8	197.024	320.174	1
	Klebsiella pneumoniae	S42AR2	Infected	0	199.646	197.024	1.01331	0
	Klebsiella pneumoniae	S43AL2	Infected	0	2362.33	197.024	11.9901	1
	Klebsiella pneumoniae	S44AL2	Infected	0	33.0102	44.7981	0.736867	0
	Klebsiella pneumoniae	S45AR2	Uninfected	0	5519.86	0	9999	1
	Klebsiella pneumoniae	S46BR2	Infected	0	0	0	/	0
	Klebsiella pneumoniae	S48AR2	Infected	0	0	0	/	0
	Klebsiella pneumoniae	S49BL2	Infected	0	0	0	/	0
	Klebsiella pneumoniae	S4AL2	Infected	0	0	0	/	0
	Klebsiella pneumoniae	S51AL2	Infected	1	324529	175.658	1847.5	1
	Klebsiella pneumoniae	S52AR2	Infected	1	369762	44.7981	8253.96	1
	Klebsiella pneumoniae	S53AR2	Infected	0	157.76	0	9999	1
	Klebsiella pneumoniae	S5BL2	Infected	0	259.065	13.2662	19.5282	1
	Klebsiella pneumoniae	S6BL2	Infected	1	12038.1	0	9999	1
	Klebsiella pneumoniae	S7AR2	Infected	0	179.744	111.258	1.61557	0
	Klebsiella pneumoniae	S9BR2	Uninfected	0	0	0	/	0
	Morganella morganii	S10BR2	Infected	0	4518.37	0	9999	1
	Morganella morganii	S11BL2	Infected	0	0	0	/	0
	Morganella morganii	S12BR2	Infected	1	12032.8	0	9999	1
	Morganella morganii	S13AR2	Infected	0	89387.9	155.226	575.856	1
	Morganella morganii	S14BL2	Infected	0	0	0	/	0
	Morganella morganii	S15A2	Uninfected	0	0	0	/	0
	Morganella morganii	S16BR2	Infected	0	2295.38	0	9999	1
	Morganella morganii	S17BL2	Infected	0	0	0	/	0
	Morganella morganii	S18AR2	Uninfected	0	0	0	/	0
	Morganella morganii	S19BR2	Infected	1	2189.75	0	9999	1
	Morganella morganii	S1AR2	Uninfected	1	1868.32	0	9999	1
	Morganella morganii	S20AL2	Infected	0	790.622	0	9999	1
	Morganella morganii	S21AL2	Infected	0	0	0	/	0
	Morganella morganii	S22BR2	Infected	0	30.6869	155.226	0.197691	0
	Morganella morganii	S23BL2	Infected	0	0	0	/	0
	Morganella morganii	S24AR2	Infected	0	804.121	426.92	1.88354	0
	Morganella morganii	S25BL2	Infected	0	0	0	/	0
	Morganella morganii	S26AR2	Uninfected	0	392.581	426.92	0.919566	0
	Morganella morganii	S27AR2	Infected	1	1312.61	0	9999	1
	Morganella morganii	S28AR2	Infected	0	449.02	426.92	1.05177	0
	Morganella morganii	S29AR2	Infected	0	0	0	/	0
	Morganella morganii	S2AL2	Uninfected	1	215485	0	9999	1
	Morganella morganii	S30AL2	Uninfected	0	0	0	/	0
	Morganella morganii	S31BL2	Infected	0	0	0	/	0
	Morganella morganii	S32AL2	Uninfected	0	2560.2	0	9999	1
	Morganella morganii	S33AR2	Uninfected	0	0	0	/	0
	Morganella morganii	S34AL2	Infected	0	0	0	/	0
	Morganella morganii	S35AL2	Uninfected	0	46.5222	155.226	0.299706	0
	Morganella morganii	S36AR2	Uninfected	0	0	0	/	0
	Morganella morganii	S37AR2	Uninfected	0	0	0	/	0
	Morganella morganii	S38BL2	Infected	0	0	0	/	0
	Morganella morganii	S39BR2	Infected	0	0	0	/	0
	Morganella morganii	S3ALR2	Uninfected	0	0	0	/	0
	Morganella morganii	S40AL	Uninfected	0	0	0	/	0
	Morganella morganii	S41AL2	Infected	0	0	0	/	0
	Morganella morganii	S42AR2	Infected	0	9.24289	0	9999	1
	Morganella morganii	S43AL2	Infected	0	0	0	/	0
	Morganella morganii	S44AL2	Infected	0	0	0	/	0
	Morganella morganii	S45AR2	Uninfected	0	0	0	/	0
	Morganella morganii	S46BR2	Infected	0	544.715	0	9999	1
	Morganella morganii	S48AR2	Infected	1	8645.57	0	9999	1
	Morganella morganii	S49BL2	Infected	0	0	0	/	0
	Morganella morganii	S4AL2	Infected	0	0	0	/	0
	Morganella morganii	S51AL2	Infected	0	0	0	/	0
	Morganella morganii	S52AR2	Infected	0	0	0	/	0
	Morganella morganii	S53AR2	Infected	0	0	0	/	0
	Morganella morganii	S5BL2	Infected	0	15.39	0	9999	1
	Morganella morganii	S6BL2	Infected	0	52.6112	0	9999	1
	Morganella morganii	S7AR2	Infected	1	1.55557e+06	426.92	3643.71	1
	Morganella morganii	S9BR2	Uninfected	0	0	0	/	0
	Neisseria mucosa	S10BR2	Infected	0	0	0	/	0
	Neisseria mucosa	S11BL2	Infected	0	0	0	/	0
	Neisseria mucosa	S12BR2	Infected	0	0	0	/	0
	Neisseria mucosa	S13AR2	Infected	0	0	0	/	0
	Neisseria mucosa	S14BL2	Infected	0	0	0	/	0
	Neisseria mucosa	S15A2	Uninfected	0	0	0	/	0
	Neisseria mucosa	S16BR2	Infected	0	24405.9	75.2822	324.193	1
	Neisseria mucosa	S17BL2	Infected	0	0	0	/	0
	Neisseria mucosa	S18AR2	Uninfected	0	0	0	/	0
	Neisseria mucosa	S19BR2	Infected	0	0	0	/	0
	Neisseria mucosa	S1AR2	Uninfected	0	969.763	0	9999	1
	Neisseria mucosa	S20AL2	Infected	0	0	0	/	0
	Neisseria mucosa	S21AL2	Infected	0	0	0	/	0
	Neisseria mucosa	S22BR2	Infected	0	0	0	/	0
	Neisseria mucosa	S23BL2	Infected	0	0	0	/	0
	Neisseria mucosa	S24AR2	Infected	0	0	0	/	0
	Neisseria mucosa	S25BL2	Infected	0	0	0	/	0
	Neisseria mucosa	S26AR2	Uninfected	0	0	0	/	0
	Neisseria mucosa	S27AR2	Infected	1	139.965	0	9999	1
	Neisseria mucosa	S28AR2	Infected	0	0	0	/	0
	Neisseria mucosa	S29AR2	Infected	0	0	0	/	0
	Neisseria mucosa	S2AL2	Uninfected	0	0	0	/	0
	Neisseria mucosa	S30AL2	Uninfected	0	283.423	0	9999	1
	Neisseria mucosa	S31BL2	Infected	0	0	0	/	0
	Neisseria mucosa	S32AL2	Uninfected	0	1746.07	0	9999	1
	Neisseria mucosa	S33AR2	Uninfected	0	0	0	/	0
	Neisseria mucosa	S34AL2	Infected	0	74.2542	0	9999	1
	Neisseria mucosa	S35AL2	Uninfected	0	0	0	/	0
	Neisseria mucosa	S36AR2	Uninfected	0	0	0	/	0
	Neisseria mucosa	S37AR2	Uninfected	0	0	0	/	0
	Neisseria mucosa	S38BL2	Infected	0	59.8652	75.2822	0.79521	0
	Neisseria mucosa	S39BR2	Infected	1	106473	75.2822	1414.32	1
	Neisseria mucosa	S3ALR2	Uninfected	0	0	0	/	0
	Neisseria mucosa	S40AL	Uninfected	0	0	0	/	0
	Neisseria mucosa	S41AL2	Infected	0	0	0	/	0
	Neisseria mucosa	S42AR2	Infected	0	0	0	/	0
	Neisseria mucosa	S43AL2	Infected	0	0	0	/	0
	Neisseria mucosa	S44AL2	Infected	0	160.445	0	9999	1
	Neisseria mucosa	S45AR2	Uninfected	0	0	0	/	0
	Neisseria mucosa	S46BR2	Infected	0	0	0	/	0
	Neisseria mucosa	S48AR2	Infected	1	4495.39	0	9999	1
	Neisseria mucosa	S49BL2	Infected	0	0	0	/	0
	Neisseria mucosa	S4AL2	Infected	0	0	0	/	0
	Neisseria mucosa	S51AL2	Infected	0	74.1715	75.2822	0.985247	0
	Neisseria mucosa	S52AR2	Infected	0	0	0	/	0
	Neisseria mucosa	S53AR2	Infected	0	0	0	/	0
	Neisseria mucosa	S5BL2	Infected	0	488.12	0	9999	1
	Neisseria mucosa	S6BL2	Infected	0	0	0	/	0
	Neisseria mucosa	S7AR2	Infected	0	1001.87	0	9999	1
	Neisseria mucosa	S9BR2	Uninfected	0	0	0	/	0
	Proteus mirabilis	S10BR2	Infected	0	31560.7	0	9999	1
	Proteus mirabilis	S11BL2	Infected	0	0	0	/	0
	Proteus mirabilis	S12BR2	Infected	0	0	0	/	0
	Proteus mirabilis	S13AR2	Infected	0	362.5	239.53	1.51338	0
	Proteus mirabilis	S14BL2	Infected	0	0	0	/	0
	Proteus mirabilis	S15A2	Uninfected	0	0	0	/	0
	Proteus mirabilis	S16BR2	Infected	0	9486.66	0	9999	1
	Proteus mirabilis	S17BL2	Infected	0	0	0	/	0
	Proteus mirabilis	S18AR2	Uninfected	0	12.3319	0	9999	1
	Proteus mirabilis	S19BR2	Infected	1	16334.4	0	9999	1
	Proteus mirabilis	S1AR2	Uninfected	0	40.4862	0	9999	1
	Proteus mirabilis	S20AL2	Infected	0	0	0	/	0
	Proteus mirabilis	S21AL2	Infected	0	0	0	/	0
	Proteus mirabilis	S22BR2	Infected	1	469673	239.53	1960.81	1
	Proteus mirabilis	S23BL2	Infected	0	0	0	/	0
	Proteus mirabilis	S24AR2	Infected	1	6108.18	0	9999	1
	Proteus mirabilis	S25BL2	Infected	1	0	0	/	0
	Proteus mirabilis	S26AR2	Uninfected	0	0	0	/	0
	Proteus mirabilis	S27AR2	Infected	0	0	0	/	0
	Proteus mirabilis	S28AR2	Infected	0	3643.67	0	9999	1
	Proteus mirabilis	S29AR2	Infected	0	0	0	/	0
	Proteus mirabilis	S2AL2	Uninfected	0	0	0	/	0
	Proteus mirabilis	S30AL2	Uninfected	0	0	0	/	0
	Proteus mirabilis	S31BL2	Infected	0	0	0	/	0
	Proteus mirabilis	S32AL2	Uninfected	0	0	0	/	0
	Proteus mirabilis	S33AR2	Uninfected	0	0	0	/	0
	Proteus mirabilis	S34AL2	Infected	0	0	0	/	0
	Proteus mirabilis	S35AL2	Uninfected	0	262.167	239.53	1.0945	0
	Proteus mirabilis	S36AR2	Uninfected	0	0	0	/	0
	Proteus mirabilis	S37AR2	Uninfected	0	0	0	/	0
	Proteus mirabilis	S38BL2	Infected	0	5.7934	0	9999	1
	Proteus mirabilis	S39BR2	Infected	0	0	0	/	0
	Proteus mirabilis	S3ALR2	Uninfected	0	0	0	/	0
	Proteus mirabilis	S40AL	Uninfected	0	0	0	/	0
	Proteus mirabilis	S41AL2	Infected	0	0	0	/	0
	Proteus mirabilis	S42AR2	Infected	1	4654.1	0	9999	1
	Proteus mirabilis	S43AL2	Infected	0	0	0	/	0
	Proteus mirabilis	S44AL2	Infected	0	0	0	/	0
	Proteus mirabilis	S45AR2	Uninfected	0	0	0	/	0
	Proteus mirabilis	S46BR2	Infected	1	3453.81	0	9999	1
	Proteus mirabilis	S48AR2	Infected	0	16.4874	0	9999	1
	Proteus mirabilis	S49BL2	Infected	0	126.724	0	9999	1
	Proteus mirabilis	S4AL2	Infected	0	0	0	/	0
	Proteus mirabilis	S51AL2	Infected	0	0	0	/	0
	Proteus mirabilis	S52AR2	Infected	0	0	0	/	0
	Proteus mirabilis	S53AR2	Infected	0	0	0	/	0
	Proteus mirabilis	S5BL2	Infected	0	0	0	/	0
	Proteus mirabilis	S6BL2	Infected	0	0	0	/	0
	Proteus mirabilis	S7AR2	Infected	0	1104.25	0	9999	1
	Proteus mirabilis	S9BR2	Uninfected	0	0	0	/	0
	Proteus penneri	S10BR2	Infected	1	125.555	0	9999	1
	Proteus penneri	S11BL2	Infected	0	0	0	/	0
	Proteus penneri	S12BR2	Infected	0	0	0	/	0
	Proteus penneri	S13AR2	Infected	0	5277.67	0	9999	1
	Proteus penneri	S14BL2	Infected	0	0	0	/	0
	Proteus penneri	S15A2	Uninfected	0	0	0	/	0
	Proteus penneri	S16BR2	Infected	0	8.5453	0	9999	1
	Proteus penneri	S17BL2	Infected	0	0	0	/	0
	Proteus penneri	S18AR2	Uninfected	0	22.0213	0	9999	1
	Proteus penneri	S19BR2	Infected	0	55.4447	0	9999	1
	Proteus penneri	S1AR2	Uninfected	0	7.38277	0	9999	1
	Proteus penneri	S20AL2	Infected	0	47.7895	0	9999	1
	Proteus penneri	S21AL2	Infected	0	0	0	/	0
	Proteus penneri	S22BR2	Infected	0	341.574	0	9999	1
	Proteus penneri	S23BL2	Infected	0	0	0	/	0
	Proteus penneri	S24AR2	Infected	0	10.5647	0	9999	1
	Proteus penneri	S25BL2	Infected	0	0	0	/	0
	Proteus penneri	S26AR2	Uninfected	0	0	0	/	0
	Proteus penneri	S27AR2	Infected	0	0	0	/	0
	Proteus penneri	S28AR2	Infected	0	918.289	0	9999	1
	Proteus penneri	S29AR2	Infected	0	0	0	/	0
	Proteus penneri	S2AL2	Uninfected	0	0	0	/	0
	Proteus penneri	S30AL2	Uninfected	0	0	0	/	0
	Proteus penneri	S31BL2	Infected	0	0	0	/	0
	Proteus penneri	S32AL2	Uninfected	0	0	0	/	0
	Proteus penneri	S33AR2	Uninfected	0	0	0	/	0
	Proteus penneri	S34AL2	Infected	0	0	0	/	0
	Proteus penneri	S35AL2	Uninfected	0	0	0	/	0
	Proteus penneri	S36AR2	Uninfected	0	0	0	/	0
	Proteus penneri	S37AR2	Uninfected	0	0	0	/	0
	Proteus penneri	S38BL2	Infected	0	0	0	/	0
	Proteus penneri	S39BR2	Infected	0	0	0	/	0
	Proteus penneri	S3ALR2	Uninfected	0	0	0	/	0
	Proteus penneri	S40AL	Uninfected	0	0	0	/	0
	Proteus penneri	S41AL2	Infected	0	0	0	/	0
	Proteus penneri	S42AR2	Infected	0	9.85908	0	9999	1
	Proteus penneri	S43AL2	Infected	0	0	0	/	0
	Proteus penneri	S44AL2	Infected	0	0	0	/	0
	Proteus penneri	S45AR2	Uninfected	0	0	0	/	0
	Proteus penneri	S46BR2	Infected	0	1892.03	0	9999	1
	Proteus penneri	S48AR2	Infected	0	257.1	0	9999	1
	Proteus penneri	S49BL2	Infected	0	1929.82	0	9999	1
	Proteus penneri	S4AL2	Infected	0	0	0	/	0
	Proteus penneri	S51AL2	Infected	0	0	0	/	0
	Proteus penneri	S52AR2	Infected	0	0	0	/	0
	Proteus penneri	S53AR2	Infected	0	0	0	/	0
	Proteus penneri	S5BL2	Infected	0	0	0	/	0
	Proteus penneri	S6BL2	Infected	0	0	0	/	0
	Proteus penneri	S7AR2	Infected	0	16.1655	0	9999	1
	Proteus penneri	S9BR2	Uninfected	0	0	0	/	0
	Proteus vulgaris	S10BR2	Infected	0	119.628	0	9999	1
	Proteus vulgaris	S11BL2	Infected	0	0	0	/	0
	Proteus vulgaris	S12BR2	Infected	0	0	0	/	0
	Proteus vulgaris	S13AR2	Infected	0	3360.55	0	9999	1
	Proteus vulgaris	S14BL2	Infected	0	0	0	/	0
	Proteus vulgaris	S15A2	Uninfected	0	0	0	/	0
	Proteus vulgaris	S16BR2	Infected	0	22.6037	0	9999	1
	Proteus vulgaris	S17BL2	Infected	0	0	0	/	0
	Proteus vulgaris	S18AR2	Uninfected	0	0	0	/	0
	Proteus vulgaris	S19BR2	Infected	0	48.2805	0	9999	1
	Proteus vulgaris	S1AR2	Uninfected	0	771.619	0	9999	1
	Proteus vulgaris	S20AL2	Infected	0	29.3444	0	9999	1
	Proteus vulgaris	S21AL2	Infected	0	0	0	/	0
	Proteus vulgaris	S22BR2	Infected	0	547.98	0	9999	1
	Proteus vulgaris	S23BL2	Infected	0	0	0	/	0
	Proteus vulgaris	S24AR2	Infected	0	11.1683	0	9999	1
	Proteus vulgaris	S25BL2	Infected	0	0	0	/	0
	Proteus vulgaris	S26AR2	Uninfected	0	0	0	/	0
	Proteus vulgaris	S27AR2	Infected	0	0	0	/	0
	Proteus vulgaris	S28AR2	Infected	0	163.765	0	9999	1
	Proteus vulgaris	S29AR2	Infected	0	0	0	/	0
	Proteus vulgaris	S2AL2	Uninfected	0	50.9792	0	9999	1
	Proteus vulgaris	S30AL2	Uninfected	0	0	0	/	0
	Proteus vulgaris	S31BL2	Infected	0	0	0	/	0
	Proteus vulgaris	S32AL2	Uninfected	0	0	0	/	0
	Proteus vulgaris	S33AR2	Uninfected	0	0	0	/	0
	Proteus vulgaris	S34AL2	Infected	0	0	0	/	0
	Proteus vulgaris	S35AL2	Uninfected	0	0	0	/	0
	Proteus vulgaris	S36AR2	Uninfected	0	0	0	/	0
	Proteus vulgaris	S37AR2	Uninfected	0	0	0	/	0
	Proteus vulgaris	S38BL2	Infected	0	0	0	/	0
	Proteus vulgaris	S39BR2	Infected	0	0	0	/	0
	Proteus vulgaris	S3ALR2	Uninfected	0	0	0	/	0
	Proteus vulgaris	S40AL	Uninfected	0	0	0	/	0
	Proteus vulgaris	S41AL2	Infected	0	0	0	/	0
	Proteus vulgaris	S42AR2	Infected	0	14.7886	0	9999	1
	Proteus vulgaris	S43AL2	Infected	0	0	0	/	0
	Proteus vulgaris	S44AL2	Infected	0	0	0	/	0
	Proteus vulgaris	S45AR2	Uninfected	0	0	0	/	0
	Proteus vulgaris	S46BR2	Infected	1	733.523	0	9999	1
	Proteus vulgaris	S48AR2	Infected	1	99.4395	0	9999	1
	Proteus vulgaris	S49BL2	Infected	1	1246.03	0	9999	1
	Proteus vulgaris	S4AL2	Infected	0	0	0	/	0
	Proteus vulgaris	S51AL2	Infected	0	0	0	/	0
	Proteus vulgaris	S52AR2	Infected	0	0	0	/	0
	Proteus vulgaris	S53AR2	Infected	0	0	0	/	0
	Proteus vulgaris	S5BL2	Infected	0	0	0	/	0
	Proteus vulgaris	S6BL2	Infected	0	0	0	/	0
	Proteus vulgaris	S7AR2	Infected	0	21.169	0	9999	1
	Proteus vulgaris	S9BR2	Uninfected	0	0	0	/	0
	Providencia rettgeri	S10BR2	Infected	0	775.424	0	9999	1
	Providencia rettgeri	S11BL2	Infected	0	59.0326	0	9999	1
	Providencia rettgeri	S12BR2	Infected	0	53.0452	0	9999	1
	Providencia rettgeri	S13AR2	Infected	0	3583.73	0	9999	1
	Providencia rettgeri	S14BL2	Infected	0	0	0	/	0
	Providencia rettgeri	S15A2	Uninfected	0	0	0	/	0
	Providencia rettgeri	S16BR2	Infected	0	15.988	0	9999	1
	Providencia rettgeri	S17BL2	Infected	0	0	0	/	0
	Providencia rettgeri	S18AR2	Uninfected	1	21506	0	9999	1
	Providencia rettgeri	S19BR2	Infected	0	15.2629	0	9999	1
	Providencia rettgeri	S1AR2	Uninfected	0	243.631	0	9999	1
	Providencia rettgeri	S20AL2	Infected	0	129.115	0	9999	1
	Providencia rettgeri	S21AL2	Infected	1	38035.7	0	9999	1
	Providencia rettgeri	S22BR2	Infected	0	417.926	0	9999	1
	Providencia rettgeri	S23BL2	Infected	0	0	0	/	0
	Providencia rettgeri	S24AR2	Infected	0	61.8787	24.5802	2.51742	0
	Providencia rettgeri	S25BL2	Infected	0	0	0	/	0
	Providencia rettgeri	S26AR2	Uninfected	0	27.0621	24.5802	1.10097	0
	Providencia rettgeri	S27AR2	Infected	0	326.586	0	9999	1
	Providencia rettgeri	S28AR2	Infected	0	8987.16	24.5802	365.626	1
	Providencia rettgeri	S29AR2	Infected	0	0	0	/	0
	Providencia rettgeri	S2AL2	Uninfected	0	314.079	0	9999	1
	Providencia rettgeri	S30AL2	Uninfected	0	0	0	/	0
	Providencia rettgeri	S31BL2	Infected	0	0	0	/	0
	Providencia rettgeri	S32AL2	Uninfected	0	0	0	/	0
	Providencia rettgeri	S33AR2	Uninfected	0	0	0	/	0
	Providencia rettgeri	S34AL2	Infected	0	0	0	/	0
	Providencia rettgeri	S35AL2	Uninfected	0	0	0	/	0
	Providencia rettgeri	S36AR2	Uninfected	0	0	0	/	0
	Providencia rettgeri	S37AR2	Uninfected	0	0	0	/	0
	Providencia rettgeri	S38BL2	Infected	0	0	0	/	0
	Providencia rettgeri	S39BR2	Infected	0	0	0	/	0
	Providencia rettgeri	S3ALR2	Uninfected	0	0	0	/	0
	Providencia rettgeri	S40AL	Uninfected	0	0	0	/	0
	Providencia rettgeri	S41AL2	Infected	0	0	0	/	0
	Providencia rettgeri	S42AR2	Infected	0	0	0	/	0
	Providencia rettgeri	S43AL2	Infected	0	72.4063	0	9999	1
	Providencia rettgeri	S44AL2	Infected	0	0	0	/	0
	Providencia rettgeri	S45AR2	Uninfected	0	0	0	/	0
	Providencia rettgeri	S46BR2	Infected	0	144.073	0	9999	1
	Providencia rettgeri	S48AR2	Infected	0	45.8555	0	9999	1
	Providencia rettgeri	S49BL2	Infected	0	27.9309	0	9999	1
	Providencia rettgeri	S4AL2	Infected	0	0	0	/	0
	Providencia rettgeri	S51AL2	Infected	0	291.43	0	9999	1
	Providencia rettgeri	S52AR2	Infected	0	0	0	/	0
	Providencia rettgeri	S53AR2	Infected	0	0	0	/	0
	Providencia rettgeri	S5BL2	Infected	0	0	0	/	0
	Providencia rettgeri	S6BL2	Infected	0	0	0	/	0
	Providencia rettgeri	S7AR2	Infected	0	104784	24.5802	4262.96	1
	Providencia rettgeri	S9BR2	Uninfected	0	0	0	/	0
	Providencia stuartii	S10BR2	Infected	0	33.9484	0	9999	1
	Providencia stuartii	S11BL2	Infected	0	0	0	/	0
	Providencia stuartii	S12BR2	Infected	0	7.5064	0	9999	1
	Providencia stuartii	S13AR2	Infected	0	18.1381	0	9999	1
	Providencia stuartii	S14BL2	Infected	0	0	0	/	0
	Providencia stuartii	S15A2	Uninfected	0	0	0	/	0
	Providencia stuartii	S16BR2	Infected	0	0	0	/	0
	Providencia stuartii	S17BL2	Infected	0	0	0	/	0
	Providencia stuartii	S18AR2	Uninfected	0	63.4214	0	9999	1
	Providencia stuartii	S19BR2	Infected	0	0	0	/	0
	Providencia stuartii	S1AR2	Uninfected	0	921.417	0	9999	1
	Providencia stuartii	S20AL2	Infected	0	0	0	/	0
	Providencia stuartii	S21AL2	Infected	0	0	0	/	0
	Providencia stuartii	S22BR2	Infected	0	78.1785	0	9999	1
	Providencia stuartii	S23BL2	Infected	0	0	0	/	0
	Providencia stuartii	S24AR2	Infected	0	1035.64	776.217	1.33421	0
	Providencia stuartii	S25BL2	Infected	0	0	0	/	0
	Providencia stuartii	S26AR2	Uninfected	0	439.127	776.217	0.565727	0
	Providencia stuartii	S27AR2	Infected	0	6474.62	0	9999	1
	Providencia stuartii	S28AR2	Infected	1	2.37942e+06	776.217	3065.4	1
	Providencia stuartii	S29AR2	Infected	0	0	0	/	0
	Providencia stuartii	S2AL2	Uninfected	0	213.292	0	9999	1
	Providencia stuartii	S30AL2	Uninfected	0	0	0	/	0
	Providencia stuartii	S31BL2	Infected	0	0	0	/	0
	Providencia stuartii	S32AL2	Uninfected	0	0	0	/	0
	Providencia stuartii	S33AR2	Uninfected	0	0	0	/	0
	Providencia stuartii	S34AL2	Infected	0	0	0	/	0
	Providencia stuartii	S35AL2	Uninfected	0	0	0	/	0
	Providencia stuartii	S36AR2	Uninfected	0	0	0	/	0
	Providencia stuartii	S37AR2	Uninfected	0	0	0	/	0
	Providencia stuartii	S38BL2	Infected	0	0	0	/	0
	Providencia stuartii	S39BR2	Infected	0	0	0	/	0
	Providencia stuartii	S3ALR2	Uninfected	0	0	0	/	0
	Providencia stuartii	S40AL	Uninfected	0	0	0	/	0
	Providencia stuartii	S41AL2	Infected	0	0	0	/	0
	Providencia stuartii	S42AR2	Infected	0	0	0	/	0
	Providencia stuartii	S43AL2	Infected	0	44.7703	0	9999	1
	Providencia stuartii	S44AL2	Infected	0	0	0	/	0
	Providencia stuartii	S45AR2	Uninfected	0	0	0	/	0
	Providencia stuartii	S46BR2	Infected	1	5199.79	0	9999	1
	Providencia stuartii	S48AR2	Infected	0	0	0	/	0
	Providencia stuartii	S49BL2	Infected	0	0	0	/	0
	Providencia stuartii	S4AL2	Infected	0	0	0	/	0
	Providencia stuartii	S51AL2	Infected	0	0	0	/	0
	Providencia stuartii	S52AR2	Infected	0	0	0	/	0
	Providencia stuartii	S53AR2	Infected	0	0	0	/	0
	Providencia stuartii	S5BL2	Infected	0	0	0	/	0
	Providencia stuartii	S6BL2	Infected	0	0	0	/	0
	Providencia stuartii	S7AR2	Infected	1	146807	776.217	189.131	1
	Providencia stuartii	S9BR2	Uninfected	0	0	0	/	0
	Pseudomonas aeruginosa	S10BR2	Infected	0	0	0	/	0
	Pseudomonas aeruginosa	S11BL2	Infected	0	0	0	/	0
	Pseudomonas aeruginosa	S12BR2	Infected	0	0	0	/	0
	Pseudomonas aeruginosa	S13AR2	Infected	0	0	0	/	0
	Pseudomonas aeruginosa	S14BL2	Infected	0	29.7979	0	9999	1
	Pseudomonas aeruginosa	S15A2	Uninfected	0	66.3565	55.1873	1.20239	0
	Pseudomonas aeruginosa	S16BR2	Infected	0	5231.93	35.8487	145.945	1
	Pseudomonas aeruginosa	S17BL2	Infected	0	0	0	/	0
	Pseudomonas aeruginosa	S18AR2	Uninfected	0	0	0	/	0
	Pseudomonas aeruginosa	S19BR2	Infected	0	394.031	0	9999	1
	Pseudomonas aeruginosa	S1AR2	Uninfected	1	843.779	0	9999	1
	Pseudomonas aeruginosa	S20AL2	Infected	0	6612.56	0	9999	1
	Pseudomonas aeruginosa	S21AL2	Infected	0	0	0	/	0
	Pseudomonas aeruginosa	S22BR2	Infected	0	0	0	/	0
	Pseudomonas aeruginosa	S23BL2	Infected	0	0	0	/	0
	Pseudomonas aeruginosa	S24AR2	Infected	0	30.1847	0	9999	1
	Pseudomonas aeruginosa	S25BL2	Infected	0	0	0	/	0
	Pseudomonas aeruginosa	S26AR2	Uninfected	0	8.29904	0	9999	1
	Pseudomonas aeruginosa	S27AR2	Infected	0	1177.52	0	9999	1
	Pseudomonas aeruginosa	S28AR2	Infected	0	8.17047	0	9999	1
	Pseudomonas aeruginosa	S29AR2	Infected	0	0	0	/	0
	Pseudomonas aeruginosa	S2AL2	Uninfected	0	0	0	/	0
	Pseudomonas aeruginosa	S30AL2	Uninfected	0	0	0	/	0
	Pseudomonas aeruginosa	S31BL2	Infected	0	0	0	/	0
	Pseudomonas aeruginosa	S32AL2	Uninfected	0	50.2	0	9999	1
	Pseudomonas aeruginosa	S33AR2	Uninfected	0	56.6834	0	9999	1
	Pseudomonas aeruginosa	S34AL2	Infected	0	0	0	/	0
	Pseudomonas aeruginosa	S35AL2	Uninfected	0	0	0	/	0
	Pseudomonas aeruginosa	S36AR2	Uninfected	0	0	0	/	0
	Pseudomonas aeruginosa	S37AR2	Uninfected	0	73.6732	55.1873	1.33497	0
	Pseudomonas aeruginosa	S38BL2	Infected	0	18.5872	35.8487	0.51849	0
	Pseudomonas aeruginosa	S39BR2	Infected	1	26870.9	35.8487	749.566	1
	Pseudomonas aeruginosa	S3ALR2	Uninfected	0	0	0	/	0
	Pseudomonas aeruginosa	S40AL	Uninfected	0	0	0	/	0
	Pseudomonas aeruginosa	S41AL2	Infected	0	94.3785	0	9999	1
	Pseudomonas aeruginosa	S42AR2	Infected	0	0	0	/	0
	Pseudomonas aeruginosa	S43AL2	Infected	0	0	0	/	0
	Pseudomonas aeruginosa	S44AL2	Infected	0	0	0	/	0
	Pseudomonas aeruginosa	S45AR2	Uninfected	0	0	0	/	0
	Pseudomonas aeruginosa	S46BR2	Infected	0	5430.05	0	9999	1
	Pseudomonas aeruginosa	S48AR2	Infected	0	383.847	55.1873	6.95535	0
	Pseudomonas aeruginosa	S49BL2	Infected	0	0	0	/	0
	Pseudomonas aeruginosa	S4AL2	Infected	0	8.29049	0	9999	1
	Pseudomonas aeruginosa	S51AL2	Infected	0	15275.2	35.8487	426.104	1
	Pseudomonas aeruginosa	S52AR2	Infected	0	0	0	/	0
	Pseudomonas aeruginosa	S53AR2	Infected	1	2.06872e+06	55.1873	37485.4	1
	Pseudomonas aeruginosa	S5BL2	Infected	0	519.413	0	9999	1
	Pseudomonas aeruginosa	S6BL2	Infected	0	4351.9	0	9999	1
	Pseudomonas aeruginosa	S7AR2	Infected	0	43785.3	0	9999	1
	Pseudomonas aeruginosa	S9BR2	Uninfected	0	0	0	/	0
	Serratia marcescens	S10BR2	Infected	1	1.27677e+06	76.0667	16784.8	1
	Serratia marcescens	S11BL2	Infected	0	0	0	/	0
	Serratia marcescens	S12BR2	Infected	0	0	0	/	0
	Serratia marcescens	S13AR2	Infected	0	14.4579	0	9999	1
	Serratia marcescens	S14BL2	Infected	0	15.0702	0	9999	1
	Serratia marcescens	S15A2	Uninfected	1	65754.6	0	9999	1
	Serratia marcescens	S16BR2	Infected	0	24.5333	0	9999	1
	Serratia marcescens	S17BL2	Infected	0	0	0	/	0
	Serratia marcescens	S18AR2	Uninfected	0	46.6852	76.0667	0.613741	0
	Serratia marcescens	S19BR2	Infected	0	0	0	/	0
	Serratia marcescens	S1AR2	Uninfected	0	0	0	/	0
	Serratia marcescens	S20AL2	Infected	0	0	0	/	0
	Serratia marcescens	S21AL2	Infected	0	0	0	/	0
	Serratia marcescens	S22BR2	Infected	0	0	0	/	0
	Serratia marcescens	S23BL2	Infected	0	7.34182	0	9999	1
	Serratia marcescens	S24AR2	Infected	0	0	0	/	0
	Serratia marcescens	S25BL2	Infected	0	0	0	/	0
	Serratia marcescens	S26AR2	Uninfected	0	0	0	/	0
	Serratia marcescens	S27AR2	Infected	0	0	0	/	0
	Serratia marcescens	S28AR2	Infected	0	0	0	/	0
	Serratia marcescens	S29AR2	Infected	0	0	0	/	0
	Serratia marcescens	S2AL2	Uninfected	0	36.33	0	9999	1
	Serratia marcescens	S30AL2	Uninfected	0	0	0	/	0
	Serratia marcescens	S31BL2	Infected	0	5.03995	0	9999	1
	Serratia marcescens	S32AL2	Uninfected	0	42.7446	76.0667	0.561936	0
	Serratia marcescens	S33AR2	Uninfected	0	41.1872	76.0667	0.541462	0
	Serratia marcescens	S34AL2	Infected	0	0	0	/	0
	Serratia marcescens	S35AL2	Uninfected	0	0	0	/	0
	Serratia marcescens	S36AR2	Uninfected	0	0	0	/	0
	Serratia marcescens	S37AR2	Uninfected	0	0	0	/	0
	Serratia marcescens	S38BL2	Infected	0	0	0	/	0
	Serratia marcescens	S39BR2	Infected	0	0	0	/	0
	Serratia marcescens	S3ALR2	Uninfected	0	0	0	/	0
	Serratia marcescens	S40AL	Uninfected	0	0	0	/	0
	Serratia marcescens	S41AL2	Infected	0	26.9653	0	9999	1
	Serratia marcescens	S42AR2	Infected	0	0	0	/	0
	Serratia marcescens	S43AL2	Infected	0	51.403	0	9999	1
	Serratia marcescens	S44AL2	Infected	0	115.536	0	9999	1
	Serratia marcescens	S45AR2	Uninfected	0	0	0	/	0
	Serratia marcescens	S46BR2	Infected	0	35.5249	76.0667	0.467023	0
	Serratia marcescens	S48AR2	Infected	0	0	0	/	0
	Serratia marcescens	S49BL2	Infected	0	55.3446	76.0667	0.72758	0
	Serratia marcescens	S4AL2	Infected	0	0	0	/	0
	Serratia marcescens	S51AL2	Infected	0	0	0	/	0
	Serratia marcescens	S52AR2	Infected	0	10.8864	0	9999	1
	Serratia marcescens	S53AR2	Infected	0	8.19534	0	9999	1
	Serratia marcescens	S5BL2	Infected	1	107304	0	9999	1
	Serratia marcescens	S6BL2	Infected	0	0	0	/	0
	Serratia marcescens	S7AR2	Infected	0	98.5323	0	9999	1
	Serratia marcescens	S9BR2	Uninfected	0	0	0	/	0
	Shigella sonnei	S10BR2	Infected	0	2629.65	0	9999	1
	Shigella sonnei	S11BL2	Infected	0	0	0	/	0
	Shigella sonnei	S12BR2	Infected	0	0	0	/	0
	Shigella sonnei	S13AR2	Infected	0	3747.5	1571	2.38543	0
	Shigella sonnei	S14BL2	Infected	0	6595.28	0	9999	1
	Shigella sonnei	S15A2	Uninfected	0	0	0	/	0
	Shigella sonnei	S16BR2	Infected	0	14458.9	0	9999	1
	Shigella sonnei	S17BL2	Infected	0	0	0	/	0
	Shigella sonnei	S18AR2	Uninfected	0	0	0	/	0
	Shigella sonnei	S19BR2	Infected	0	175.99	0	9999	1
	Shigella sonnei	S1AR2	Uninfected	0	0	0	/	0
	Shigella sonnei	S20AL2	Infected	0	465.319	0	9999	1
	Shigella sonnei	S21AL2	Infected	0	0	0	/	0
	Shigella sonnei	S22BR2	Infected	0	0	1571	0	0
	Shigella sonnei	S23BL2	Infected	0	8925.36	0	9999	1
	Shigella sonnei	S24AR2	Infected	0	0	0	/	0
	Shigella sonnei	S25BL2	Infected	0	0	0	/	0
	Shigella sonnei	S26AR2	Uninfected	0	12399.5	0	9999	1
	Shigella sonnei	S27AR2	Infected	0	0	0	/	0
	Shigella sonnei	S28AR2	Infected	0	529.304	0	9999	1
	Shigella sonnei	S29AR2	Infected	1	44269.4	0	9999	1
	Shigella sonnei	S2AL2	Uninfected	0	0	0	/	0
	Shigella sonnei	S30AL2	Uninfected	0	0	0	/	0
	Shigella sonnei	S31BL2	Infected	0	797.887	0	9999	1
	Shigella sonnei	S32AL2	Uninfected	0	0	0	/	0
	Shigella sonnei	S33AR2	Uninfected	0	84822.4	0	9999	1
	Shigella sonnei	S34AL2	Infected	0	0	0	/	0
	Shigella sonnei	S35AL2	Uninfected	0	0	1571	0	0
	Shigella sonnei	S36AR2	Uninfected	0	2172.33	0	9999	1
	Shigella sonnei	S37AR2	Uninfected	0	1271.97	0	9999	1
	Shigella sonnei	S38BL2	Infected	0	289.187	0	9999	1
	Shigella sonnei	S39BR2	Infected	0	0	0	/	0
	Shigella sonnei	S3ALR2	Uninfected	0	0	0	/	0
	Shigella sonnei	S40AL	Uninfected	0	0	0	/	0
	Shigella sonnei	S41AL2	Infected	0	7571.25	0	9999	1
	Shigella sonnei	S42AR2	Infected	0	0	0	/	0
	Shigella sonnei	S43AL2	Infected	0	0	0	/	0
	Shigella sonnei	S44AL2	Infected	0	0	0	/	0
	Shigella sonnei	S45AR2	Uninfected	0	411.138	0	9999	1
	Shigella sonnei	S46BR2	Infected	0	0	0	/	0
	Shigella sonnei	S48AR2	Infected	0	0	0	/	0
	Shigella sonnei	S49BL2	Infected	0	0	0	/	0
	Shigella sonnei	S4AL2	Infected	0	0	0	/	0
	Shigella sonnei	S51AL2	Infected	0	968.902	0	9999	1
	Shigella sonnei	S52AR2	Infected	0	200.672	0	9999	1
	Shigella sonnei	S53AR2	Infected	0	0	0	/	0
	Shigella sonnei	S5BL2	Infected	0	167.495	0	9999	1
	Shigella sonnei	S6BL2	Infected	0	450.903	0	9999	1
	Shigella sonnei	S7AR2	Infected	0	1982.58	0	9999	1
	Shigella sonnei	S9BR2	Uninfected	0	0	0	/	0
	Staphylococcus aureus	S10BR2	Infected	0	0	0	/	0
	Staphylococcus aureus	S11BL2	Infected	0	0	0	/	0
	Staphylococcus aureus	S12BR2	Infected	0	0	0	/	0
	Staphylococcus aureus	S13AR2	Infected	0	0	0	/	0
	Staphylococcus aureus	S14BL2	Infected	0	0	0	/	0
	Staphylococcus aureus	S15A2	Uninfected	0	0	0	/	0
	Staphylococcus aureus	S16BR2	Infected	0	15.988	10.0376	1.59281	0
	Staphylococcus aureus	S17BL2	Infected	0	20.2392	30.677	0.659753	0
	Staphylococcus aureus	S18AR2	Uninfected	0	0	0	/	0
	Staphylococcus aureus	S19BR2	Infected	0	0	0	/	0
	Staphylococcus aureus	S1AR2	Uninfected	0	0	0	/	0
	Staphylococcus aureus	S20AL2	Infected	0	22.6371	30.677	0.737919	0
	Staphylococcus aureus	S21AL2	Infected	0	0	0	/	0
	Staphylococcus aureus	S22BR2	Infected	0	0	0	/	0
	Staphylococcus aureus	S23BL2	Infected	0	0	0	/	0
	Staphylococcus aureus	S24AR2	Infected	0	0	0	/	0
	Staphylococcus aureus	S25BL2	Infected	0	0	0	/	0
	Staphylococcus aureus	S26AR2	Uninfected	0	0	0	/	0
	Staphylococcus aureus	S27AR2	Infected	0	0	0	/	0
	Staphylococcus aureus	S28AR2	Infected	0	0	0	/	0
	Staphylococcus aureus	S29AR2	Infected	0	0	0	/	0
	Staphylococcus aureus	S2AL2	Uninfected	0	0	0	/	0
	Staphylococcus aureus	S30AL2	Uninfected	0	22.8653	30.677	0.745357	0
	Staphylococcus aureus	S31BL2	Infected	0	19.8448	30.677	0.646896	0
	Staphylococcus aureus	S32AL2	Uninfected	0	0	0	/	0
	Staphylococcus aureus	S33AR2	Uninfected	0	0	0	/	0
	Staphylococcus aureus	S34AL2	Infected	1	26.4511	30.677	0.862245	0
	Staphylococcus aureus	S35AL2	Uninfected	0	0	0	/	0
	Staphylococcus aureus	S36AR2	Uninfected	0	30.5188	30.677	0.994843	0
	Staphylococcus aureus	S37AR2	Uninfected	0	0	0	/	0
	Staphylococcus aureus	S38BL2	Infected	0	6.75897	10.0376	0.673364	0
	Staphylococcus aureus	S39BR2	Infected	0	8.75599	10.0376	0.872317	0
	Staphylococcus aureus	S3ALR2	Uninfected	1	1822.32	0	9999	1
	Staphylococcus aureus	S40AL	Uninfected	0	0	0	/	0
	Staphylococcus aureus	S41AL2	Infected	0	24.9679	0	9999	1
	Staphylococcus aureus	S42AR2	Infected	1	5860.61	0	9999	1
	Staphylococcus aureus	S43AL2	Infected	0	0	0	/	0
	Staphylococcus aureus	S44AL2	Infected	0	967.277	30.677	31.531	1
	Staphylococcus aureus	S45AR2	Uninfected	0	0	0	/	0
	Staphylococcus aureus	S46BR2	Infected	0	0	0	/	0
	Staphylococcus aureus	S48AR2	Infected	0	18.0331	0	9999	1
	Staphylococcus aureus	S49BL2	Infected	0	0	0	/	0
	Staphylococcus aureus	S4AL2	Infected	0	0	0	/	0
	Staphylococcus aureus	S51AL2	Infected	1	36175.6	10.0376	3604	1
	Staphylococcus aureus	S52AR2	Infected	1	665938	30.677	21708.1	1
	Staphylococcus aureus	S53AR2	Infected	1	214382	0	9999	1
	Staphylococcus aureus	S5BL2	Infected	0	0	0	/	0
	Staphylococcus aureus	S6BL2	Infected	0	0	0	/	0
	Staphylococcus aureus	S7AR2	Infected	0	0	0	/	0
	Staphylococcus aureus	S9BR2	Uninfected	0	16.8393	0	9999	1
	Staphylococcus epidermidis	S10BR2	Infected	0	30.1763	220.491	0.13686	0
	Staphylococcus epidermidis	S11BL2	Infected	0	0	28.0065	0	0
	Staphylococcus epidermidis	S12BR2	Infected	0	15.5132	58.3492	0.265869	0
	Staphylococcus epidermidis	S13AR2	Infected	0	0	282.351	0	0
	Staphylococcus epidermidis	S14BL2	Infected	0	61.3084	28.0065	2.18908	0
	Staphylococcus epidermidis	S15A2	Uninfected	0	152.807	29.4966	5.18048	0
	Staphylococcus epidermidis	S16BR2	Infected	0	0	46.6033	0	0
	Staphylococcus epidermidis	S17BL2	Infected	0	0	16.5558	0	0
	Staphylococcus epidermidis	S18AR2	Uninfected	0	13.2128	220.491	0.0599245	0
	Staphylococcus epidermidis	S19BR2	Infected	0	0	14.3049	0	0
	Staphylococcus epidermidis	S1AR2	Uninfected	0	12.384	53.4494	0.231696	0
	Staphylococcus epidermidis	S20AL2	Infected	0	17.6067	16.5558	1.06347	0
	Staphylococcus epidermidis	S21AL2	Infected	0	0	58.3492	0	0
	Staphylococcus epidermidis	S22BR2	Infected	0	7.3064	282.351	0.025877	0
	Staphylococcus epidermidis	S23BL2	Infected	0	8.71842	28.0065	0.3113	0
	Staphylococcus epidermidis	S24AR2	Infected	0	27.4681	28.4613	0.965103	0
	Staphylococcus epidermidis	S25BL2	Infected	0	0	39.5757	0	0
	Staphylococcus epidermidis	S26AR2	Uninfected	0	21.2888	28.4613	0.747992	0
	Staphylococcus epidermidis	S27AR2	Infected	0	0	39.5757	0	0
	Staphylococcus epidermidis	S28AR2	Infected	0	12.0781	28.4613	0.424368	0
	Staphylococcus epidermidis	S29AR2	Infected	0	0	39.5757	0	0
	Staphylococcus epidermidis	S2AL2	Uninfected	0	92.5829	14.3049	6.47213	0
	Staphylococcus epidermidis	S30AL2	Uninfected	0	24.9923	16.5558	1.50958	0
	Staphylococcus epidermidis	S31BL2	Infected	0	0	16.5558	0	0
	Staphylococcus epidermidis	S32AL2	Uninfected	0	106.861	220.491	0.484653	0
	Staphylococcus epidermidis	S33AR2	Uninfected	0	9.78706	220.491	0.0443876	0
	Staphylococcus epidermidis	S34AL2	Infected	0	42.0668	16.5558	2.5409	0
	Staphylococcus epidermidis	S35AL2	Uninfected	0	55.8267	282.351	0.197721	0
	Staphylococcus epidermidis	S36AR2	Uninfected	0	0	16.5558	0	0
	Staphylococcus epidermidis	S37AR2	Uninfected	1	30.1794	29.4966	1.02315	0
	Staphylococcus epidermidis	S38BL2	Infected	0	6.0348	46.6033	0.129493	0
	Staphylococcus epidermidis	S39BR2	Infected	0	0	46.6033	0	0
	Staphylococcus epidermidis	S3ALR2	Uninfected	0	12.2964	53.4494	0.230056	0
	Staphylococcus epidermidis	S40AL	Uninfected	0	40.2356	30.1341	1.33522	0
	Staphylococcus epidermidis	S41AL2	Infected	0	0	66.2	0	0
	Staphylococcus epidermidis	S42AR2	Infected	0	0	66.2	0	0
	Staphylococcus epidermidis	S43AL2	Infected	0	10.5017	66.2	0.158636	0
	Staphylococcus epidermidis	S44AL2	Infected	0	0	16.5558	0	0
	Staphylococcus epidermidis	S45AR2	Uninfected	0	194.517	14.3049	13.598	1
	Staphylococcus epidermidis	S46BR2	Infected	0	0	220.491	0	0
	Staphylococcus epidermidis	S48AR2	Infected	0	0	29.4966	0	0
	Staphylococcus epidermidis	S49BL2	Infected	0	0	220.491	0	0
	Staphylococcus epidermidis	S4AL2	Infected	0	6.05844	53.4494	0.113349	0
	Staphylococcus epidermidis	S51AL2	Infected	0	6.13229	46.6033	0.131585	0
	Staphylococcus epidermidis	S52AR2	Infected	0	36.6508	16.5558	2.21377	0
	Staphylococcus epidermidis	S53AR2	Infected	0	328.838	29.4966	11.1483	1
	Staphylococcus epidermidis	S5BL2	Infected	0	10.26	28.0065	0.366345	0
	Staphylococcus epidermidis	S6BL2	Infected	0	6.00262	58.3492	0.102874	0
	Staphylococcus epidermidis	S7AR2	Infected	0	0	28.4613	0	0
	Staphylococcus epidermidis	S9BR2	Uninfected	0	612.192	58.3492	10.4919	1
	Staphylococcus haemolyticus	S10BR2	Infected	0	10.2384	26.2122	0.390597	0
	Staphylococcus haemolyticus	S11BL2	Infected	0	0	6.38744	0	0
	Staphylococcus haemolyticus	S12BR2	Infected	0	0	39.2531	0	0
	Staphylococcus haemolyticus	S13AR2	Infected	0	0	18.7342	0	0
	Staphylococcus haemolyticus	S14BL2	Infected	0	10.2752	6.38744	1.60865	0
	Staphylococcus haemolyticus	S15A2	Uninfected	0	26.1687	11.4181	2.29187	0
	Staphylococcus haemolyticus	S16BR2	Infected	0	0	0	/	0
	Staphylococcus haemolyticus	S17BL2	Infected	0	0	0	/	0
	Staphylococcus haemolyticus	S18AR2	Uninfected	0	12.3319	26.2122	0.470466	0
	Staphylococcus haemolyticus	S19BR2	Infected	0	0	0	/	0
	Staphylococcus haemolyticus	S1AR2	Uninfected	0	3.096	30.7739	0.100605	0
	Staphylococcus haemolyticus	S20AL2	Infected	0	0	0	/	0
	Staphylococcus haemolyticus	S21AL2	Infected	0	0	39.2531	0	0
	Staphylococcus haemolyticus	S22BR2	Infected	0	0	18.7342	0	0
	Staphylococcus haemolyticus	S23BL2	Infected	0	0	6.38744	0	0
	Staphylococcus haemolyticus	S24AR2	Infected	0	10.8665	21.9928	0.494093	0
	Staphylococcus haemolyticus	S25BL2	Infected	0	0	19.3998	0	0
	Staphylococcus haemolyticus	S26AR2	Uninfected	0	0	21.9928	0	0
	Staphylococcus haemolyticus	S27AR2	Infected	0	66.8492	19.3998	3.44586	0
	Staphylococcus haemolyticus	S28AR2	Infected	0	3.90761	21.9928	0.177677	0
	Staphylococcus haemolyticus	S29AR2	Infected	0	0	19.3998	0	0
	Staphylococcus haemolyticus	S2AL2	Uninfected	0	30.4703	0	9999	1
	Staphylococcus haemolyticus	S30AL2	Uninfected	0	0	0	/	0
	Staphylococcus haemolyticus	S31BL2	Infected	0	0	0	/	0
	Staphylococcus haemolyticus	S32AL2	Uninfected	0	60.1406	26.2122	2.29438	0
	Staphylococcus haemolyticus	S33AR2	Uninfected	0	0	26.2122	0	0
	Staphylococcus haemolyticus	S34AL2	Infected	0	0	0	/	0
	Staphylococcus haemolyticus	S35AL2	Uninfected	0	26.8187	18.7342	1.43154	0
	Staphylococcus haemolyticus	S36AR2	Uninfected	1	675.076	0	9999	1
	Staphylococcus haemolyticus	S37AR2	Uninfected	0	20.4155	11.4181	1.788	0
	Staphylococcus haemolyticus	S38BL2	Infected	0	0	0	/	0
	Staphylococcus haemolyticus	S39BR2	Infected	0	0	0	/	0
	Staphylococcus haemolyticus	S3ALR2	Uninfected	0	0	30.7739	0	0
	Staphylococcus haemolyticus	S40AL	Uninfected	1	1819.34	0	9999	1
	Staphylococcus haemolyticus	S41AL2	Infected	0	0	0	/	0
	Staphylococcus haemolyticus	S42AR2	Infected	0	18.4858	0	9999	1
	Staphylococcus haemolyticus	S43AL2	Infected	0	0	0	/	0
	Staphylococcus haemolyticus	S44AL2	Infected	0	0	0	/	0
	Staphylococcus haemolyticus	S45AR2	Uninfected	0	11.4942	0	9999	1
	Staphylococcus haemolyticus	S46BR2	Infected	0	0	26.2122	0	0
	Staphylococcus haemolyticus	S48AR2	Infected	0	0	11.4181	0	0
	Staphylococcus haemolyticus	S49BL2	Infected	0	0	26.2122	0	0
	Staphylococcus haemolyticus	S4AL2	Infected	0	63.773	30.7739	2.07231	0
	Staphylococcus haemolyticus	S51AL2	Infected	0	0	0	/	0
	Staphylococcus haemolyticus	S52AR2	Infected	0	49.7145	0	9999	1
	Staphylococcus haemolyticus	S53AR2	Infected	0	11.2686	11.4181	0.98691	0
	Staphylococcus haemolyticus	S5BL2	Infected	0	0	6.38744	0	0
	Staphylococcus haemolyticus	S6BL2	Infected	0	0	39.2531	0	0
	Staphylococcus haemolyticus	S7AR2	Infected	0	0	21.9928	0	0
	Staphylococcus haemolyticus	S9BR2	Uninfected	0	114.073	39.2531	2.90609	0
	Streptococcus oralis	S10BR2	Infected	0	0	0	/	0
	Streptococcus oralis	S11BL2	Infected	0	0	0	/	0
	Streptococcus oralis	S12BR2	Infected	0	0	0	/	0
	Streptococcus oralis	S13AR2	Infected	0	0	0	/	0
	Streptococcus oralis	S14BL2	Infected	0	23.9754	0	9999	1
	Streptococcus oralis	S15A2	Uninfected	0	0	0	/	0
	Streptococcus oralis	S16BR2	Infected	0	317334	150.564	2107.63	1
	Streptococcus oralis	S17BL2	Infected	0	0	0	/	0
	Streptococcus oralis	S18AR2	Uninfected	0	0	0	/	0
	Streptococcus oralis	S19BR2	Infected	0	0	0	/	0
	Streptococcus oralis	S1AR2	Uninfected	0	4768.08	0	9999	1
	Streptococcus oralis	S20AL2	Infected	0	1762.34	0	9999	1
	Streptococcus oralis	S21AL2	Infected	0	0	0	/	0
	Streptococcus oralis	S22BR2	Infected	0	0	0	/	0
	Streptococcus oralis	S23BL2	Infected	0	0	0	/	0
	Streptococcus oralis	S24AR2	Infected	0	0	0	/	0
	Streptococcus oralis	S25BL2	Infected	0	0	0	/	0
	Streptococcus oralis	S26AR2	Uninfected	0	0	0	/	0
	Streptococcus oralis	S27AR2	Infected	0	0	0	/	0
	Streptococcus oralis	S28AR2	Infected	0	0	0	/	0
	Streptococcus oralis	S29AR2	Infected	0	0	0	/	0
	Streptococcus oralis	S2AL2	Uninfected	0	0	0	/	0
	Streptococcus oralis	S30AL2	Uninfected	1	910.358	0	9999	1
	Streptococcus oralis	S31BL2	Infected	0	0	0	/	0
	Streptococcus oralis	S32AL2	Uninfected	0	0	0	/	0
	Streptococcus oralis	S33AR2	Uninfected	0	0	0	/	0
	Streptococcus oralis	S34AL2	Infected	1	1099.79	0	9999	1
	Streptococcus oralis	S35AL2	Uninfected	0	0	0	/	0
	Streptococcus oralis	S36AR2	Uninfected	0	0	0	/	0
	Streptococcus oralis	S37AR2	Uninfected	0	55.9206	0	9999	1
	Streptococcus oralis	S38BL2	Infected	0	99.9362	150.564	0.663744	0
	Streptococcus oralis	S39BR2	Infected	0	3605.77	150.564	23.9483	1
	Streptococcus oralis	S3ALR2	Uninfected	0	0	0	/	0
	Streptococcus oralis	S40AL	Uninfected	0	0	0	/	0
	Streptococcus oralis	S41AL2	Infected	0	0	0	/	0
	Streptococcus oralis	S42AR2	Infected	0	0	0	/	0
	Streptococcus oralis	S43AL2	Infected	0	0	0	/	0
	Streptococcus oralis	S44AL2	Infected	0	15.7374	0	9999	1
	Streptococcus oralis	S45AR2	Uninfected	0	282.049	0	9999	1
	Streptococcus oralis	S46BR2	Infected	0	0	0	/	0
	Streptococcus oralis	S48AR2	Infected	1	27616.4	0	9999	1
	Streptococcus oralis	S49BL2	Infected	0	0	0	/	0
	Streptococcus oralis	S4AL2	Infected	0	0	0	/	0
	Streptococcus oralis	S51AL2	Infected	0	88.1882	150.564	0.585718	0
	Streptococcus oralis	S52AR2	Infected	0	0	0	/	0
	Streptococcus oralis	S53AR2	Infected	0	1938.2	0	9999	1
	Streptococcus oralis	S5BL2	Infected	0	53494.7	0	9999	1
	Streptococcus oralis	S6BL2	Infected	0	0	0	/	0
	Streptococcus oralis	S7AR2	Infected	0	0	0	/	0
	Streptococcus oralis	S9BR2	Uninfected	0	0	0	/	0

## Sheet: Table S6
	Supplementary Table S6	PerMANOVA analyse of different factor
	factor	Df	Sums of squares	Mean squares	F.Model	Variation (R2)	P value
	Chronic Underlying Diseases	1	0.519328	0.519328	1.22174	0.0248212	0.22
	Infected or Uninfected	1	0.570774	0.570774	1.34617	0.0272801	0.132
	Gender	1	0.811463	0.811463	1.93673	0.0387838	0.019
	Batch effect	12	5.50536	0.45878	1.10102	0.263128	0.191

## Sheet: Table S7
Supplementary Table S7 lefse biomarkers.The underlined are species level biomarkers.
Biomarkers	Abundance(log10)	Group	LDA_value	P_value
k__Eukaryota	4.52635	Infected	4.25726	0.0465182
k__Bacteria.p__Proteobacteria.c__Gammaproteobacteria.o__Enterobacterales.f__Enterobacteriaceae.g__Citrobacter	4.14946	Infected	3.79197	0.0195516
k__Bacteria.p__Proteobacteria.c__Gammaproteobacteria.o__Enterobacterales.f__Enterobacteriaceae.g__Citrobacter.s__Citrobacter_freundii	4.06742	Infected	3.71045	0.0249914
k__Bacteria.p__Proteobacteria.c__Gammaproteobacteria.o__Enterobacterales.f__Enterobacteriaceae.g__Klebsiella.s__Klebsiella_oxytoca	3.62284	Infected	3.4269	0.0483446
k__Bacteria.p__Proteobacteria.c__Gammaproteobacteria.o__Enterobacterales.f__Enterobacteriaceae.g__Enterobacter.s__Enterobacter_cloacae	3.5342	Infected	3.22126	0.00521496
k__Bacteria	5.98471	Uninfected	4.28025	0.015689
k__Bacteria.p__Actinobacteria.c__Actinomycetia	4.95705	Uninfected	4.41649	0.0142808
k__Bacteria.p__Actinobacteria	4.95701	Uninfected	4.41604	0.0154234
k__Bacteria.p__Firmicutes.c__Bacilli.o__Bacillales	4.81287	Uninfected	4.26756	0.0103137
k__Bacteria.p__Firmicutes.c__Bacilli.o__Bacillales.f__Staphylococcaceae	4.81205	Uninfected	4.26826	0.00526155
k__Bacteria.p__Firmicutes.c__Bacilli.o__Bacillales.f__Staphylococcaceae.g__Staphylococcus	4.81159	Uninfected	4.2676	0.00482524
k__Bacteria.p__Proteobacteria.c__Betaproteobacteria.o__Burkholderiales	4.70669	Uninfected	4.15134	0.042071
k__Bacteria.p__Proteobacteria.c__Betaproteobacteria.o__Burkholderiales.f__Burkholderiaceae	4.6831	Uninfected	4.39819	0.000780088
k__Bacteria.p__Actinobacteria.c__Actinomycetia.o__Propionibacteriales	4.52988	Uninfected	4.08734	0.00584436
k__Bacteria.p__Actinobacteria.c__Actinomycetia.o__Propionibacteriales.f__Propionibacteriaceae	4.52919	Uninfected	4.08565	0.00584436
k__Bacteria.p__Actinobacteria.c__Actinomycetia.o__Propionibacteriales.f__Propionibacteriaceae.g__Cutibacterium	4.52844	Uninfected	4.19808	0.00181874
k__Bacteria.p__Actinobacteria.c__Actinomycetia.o__Corynebacteriales	4.52831	Uninfected	4.10273	0.000747189
k__Bacteria.p__Actinobacteria.c__Actinomycetia.o__Propionibacteriales.f__Propionibacteriaceae.g__Cutibacterium.s__Cutibacterium_acnes	4.51016	Uninfected	4.17849	0.00199823
k__Viruses	4.47647	Uninfected	3.95531	0.018127
k__Viruses.p__Cossaviricota.c__Papovaviricetes.o__Sepolyvirales.f__Polyomaviridae.g__Betapolyomavirus.s__Human_polyomavirus_2	4.45153	Uninfected	3.95415	0.00850421
k__Viruses.p__Cossaviricota.c__Papovaviricetes.o__Sepolyvirales.f__Polyomaviridae.g__Betapolyomavirus	4.45149	Uninfected	3.95409	0.00850421
k__Viruses.p__Cossaviricota.c__Papovaviricetes	4.45147	Uninfected	3.95405	0.00850421
k__Viruses.p__Cossaviricota.c__Papovaviricetes.o__Sepolyvirales.f__Polyomaviridae	4.45144	Uninfected	3.95401	0.00850421
k__Viruses.p__Cossaviricota.c__Papovaviricetes.o__Sepolyvirales	4.45144	Uninfected	3.95398	0.00850421
k__Viruses.p__Cossaviricota	4.45144	Uninfected	3.95412	0.00850421
k__Bacteria.p__Proteobacteria.c__Betaproteobacteria.o__Burkholderiales.f__Burkholderiaceae.g__Burkholderia	4.34312	Uninfected	4.12041	0.00557517
k__Bacteria.p__Proteobacteria.c__Betaproteobacteria.o__Burkholderiales.f__Burkholderiaceae.g__Ralstonia	4.33422	Uninfected	3.99341	0.0022909
k__Bacteria.p__Actinobacteria.c__Actinomycetia.o__Corynebacteriales.f__Corynebacteriaceae.g__Corynebacterium	4.23661	Uninfected	3.85333	0.00113131
k__Bacteria.p__Actinobacteria.c__Actinomycetia.o__Corynebacteriales.f__Corynebacteriaceae	4.23647	Uninfected	3.85319	0.00113131
k__Bacteria.p__Actinobacteria.c__Actinomycetia.o__Streptosporangiales.f__Nocardiopsaceae	4.12185	Uninfected	3.72112	0.023625
k__Bacteria.p__Actinobacteria.c__Actinomycetia.o__Streptosporangiales	4.12185	Uninfected	3.7283	0.023625
k__Bacteria.p__Actinobacteria.c__Actinomycetia.o__Streptosporangiales.f__Nocardiopsaceae.g__Nocardiopsis	4.12185	Uninfected	3.73909	0.023625
k__Bacteria.p__Proteobacteria.c__Betaproteobacteria.o__Burkholderiales.f__Burkholderiaceae.g__Ralstonia.s__Ralstonia_insidiosa	4.07308	Uninfected	3.77745	0.000517694
k__Bacteria.p__Firmicutes.c__Bacilli.o__Bacillales.f__Staphylococcaceae.g__Staphylococcus.s__Staphylococcus_hominis	4.0513	Uninfected	3.69225	0.00145558
k__Bacteria.p__Proteobacteria.c__Alphaproteobacteria	3.98098	Uninfected	3.6418	0.00277335
k__Bacteria.p__Proteobacteria.c__Betaproteobacteria.o__Burkholderiales.f__Burkholderiaceae.g__Ralstonia.s__Ralstonia_pickettii	3.97989	Uninfected	3.57552	0.013704
k__Bacteria.p__Actinobacteria.c__Actinomycetia.o__Corynebacteriales.f__Gordoniaceae.g__Gordonia	3.91844	Uninfected	3.48636	0.0271712
k__Bacteria.p__Actinobacteria.c__Actinomycetia.o__Corynebacteriales.f__Gordoniaceae	3.91826	Uninfected	3.48624	0.0271712
k__Bacteria.p__Proteobacteria.c__Alphaproteobacteria.o__Hyphomicrobiales	3.79141	Uninfected	3.43612	0.0298137
k__Bacteria.p__Proteobacteria.c__Gammaproteobacteria.o__Moraxellales.f__Moraxellaceae.g__Moraxella	3.71766	Uninfected	3.37159	0.0305784
k__Bacteria.p__Actinobacteria.c__Actinomycetia.o__Micrococcales	3.71636	Uninfected	3.3706	0.0020447
k__Bacteria.p__Proteobacteria.c__Gammaproteobacteria.o__Moraxellales.f__Moraxellaceae.g__Moraxella.s__Moraxella_osloensis	3.71422	Uninfected	3.36725	0.024623
k__Bacteria.p__Proteobacteria.c__Betaproteobacteria.o__Burkholderiales.f__Burkholderiaceae.g__Burkholderia.s__Burkholderia_ubonensis	3.71239	Uninfected	3.46934	0.00103954
k__Bacteria.p__Firmicutes.c__Bacilli.o__Bacillales.f__Staphylococcaceae.g__Staphylococcus.s__Staphylococcus_warneri	3.68096	Uninfected	3.37274	0.0177171
k__Bacteria.p__Actinobacteria.c__Actinomycetia.o__Corynebacteriales.f__Gordoniaceae.g__Gordonia.s__Gordonia_paraffinivorans	3.65646	Uninfected	3.17781	0.0308447
k__Bacteria.p__Proteobacteria.c__Betaproteobacteria.o__Burkholderiales.f__Burkholderiaceae.g__Burkholderia.s__Burkholderia_multivorans	3.60222	Uninfected	3.40338	0.00502116
k__Bacteria.p__Proteobacteria.c__Betaproteobacteria.o__Burkholderiales.f__Burkholderiaceae.g__Burkholderia.s__Burkholderia_cepacia	3.60042	Uninfected	3.35634	0.0353427
k__Bacteria.p__Actinobacteria.c__Actinomycetia.o__Corynebacteriales.f__Gordoniaceae.g__Gordonia.s__Gordonia_bronchialis	3.56174	Uninfected	3.21096	0.0271712
k__Eukaryota.p__Basidiomycota	3.49296	Uninfected	3.13165	0.00289523
k__Bacteria.p__Proteobacteria.c__Alphaproteobacteria.o__Hyphomicrobiales.f__Phyllobacteriaceae	3.49008	Uninfected	3.14585	0.023625
k__Eukaryota.p__Basidiomycota.c__Malasseziomycetes.o__Malasseziales.f__Malasseziaceae.g__Malassezia	3.4859	Uninfected	3.14173	0.00111724
k__Eukaryota.p__Basidiomycota.c__Malasseziomycetes.o__Malasseziales.f__Malasseziaceae	3.48584	Uninfected	3.1406	0.00111724
k__Eukaryota.p__Basidiomycota.c__Malasseziomycetes.o__Malasseziales	3.48573	Uninfected	3.1395	0.00111724
k__Eukaryota.p__Basidiomycota.c__Malasseziomycetes	3.48562	Uninfected	3.14081	0.00111724
k__Eukaryota.p__Basidiomycota.c__Malasseziomycetes.o__Malasseziales.f__Malasseziaceae.g__Malassezia.s__Malassezia_restricta	3.44521	Uninfected	3.08813	0.000771594
k__Bacteria.p__Actinobacteria.c__Actinomycetia.o__Corynebacteriales.f__Corynebacteriaceae.g__Corynebacterium.s__Corynebacterium_tuberculostearicum	3.39594	Uninfected	3.15194	0.000266884
k__Bacteria.p__Proteobacteria.c__Betaproteobacteria.o__Nitrosomonadales	3.38607	Uninfected	3.12625	0.0105847
k__Bacteria.p__Proteobacteria.c__Betaproteobacteria.o__Nitrosomonadales.f__Methylophilaceae	3.36433	Uninfected	3.10209	0.00247927
k__Bacteria.p__Actinobacteria.c__Actinomycetia.o__Micrococcales.f__Micrococcaceae	3.35292	Uninfected	3.0687	0.0305906
k__Bacteria.p__Actinobacteria.c__Actinomycetia.o__Corynebacteriales.f__Corynebacteriaceae.g__Corynebacterium.s__Corynebacterium_pseudogenitalium	3.34455	Uninfected	3.13236	0.00147527
k__Bacteria.p__Proteobacteria.c__Betaproteobacteria.o__Nitrosomonadales.f__Methylophilaceae.g__Methylotenera	3.33862	Uninfected	3.07357	0.000266884
k__Bacteria.p__Proteobacteria.c__Betaproteobacteria.o__Burkholderiales.f__Burkholderiaceae.g__Paraburkholderia	3.33096	Uninfected	3.07015	0.000864027
k__Bacteria.p__Proteobacteria.c__Betaproteobacteria.o__Nitrosomonadales.f__Methylophilaceae.g__Methylotenera.s__Methylotenera_mobilis	3.32971	Uninfected	3.0641	0.000266884
k__Bacteria.p__Proteobacteria.c__Betaproteobacteria.o__Burkholderiales.f__Burkholderiaceae.g__Paraburkholderia.s__Paraburkholderia_fungorum	3.30058	Uninfected	3.03849	0.000864027
k__Bacteria.p__Proteobacteria.c__Betaproteobacteria.o__Burkholderiales.f__Burkholderiaceae.g__Burkholderia.s__Burkholderia_pyrrocinia	3.11363	Uninfected	3.01214	0.023625

## Sheet: Table S8
	Supplementary Table S8 mantel test to evaluate the relationship between lefse biomarker(species) and Inflammatory factors
	species	Inflammatory factors	mantel test r	mantel test p.value
	Enterobacter cloacae	IL-10	0.164177	0.048
	Enterobacter cloacae	IL-6	0.178422	0.034
	Gordonia bronchialis	IL-4	0.277119	0.027
	Gordonia paraffinivorans	IL-5	0.235893	0.049
	Klebsiella oxytoca	IL-1β	0.150363	0.037
	Moraxella osloensis	IL-4	0.129639	0.026
	Ralstonia pickettii	IL-8	0.0856321	0.024
	Staphylococcus hominis	IL-4	0.152792	0.046
	Staphylococcus warneri	IL-12P70	0.255467	0.031

[truncated: 2 more sheets: Table S9, Table S10]
